# Supplementary material for: Use of the Polo-like kinase 4 (PLK4) inhibitor centrinone to investigate intracellular signalling networks using SILAC-based phosphoproteomics
Source: Biochem J. 2020 Jul 2;477(13):2451–75. doi: 10.1042/BCJ20200309 (PMC7338032; doi:10.1042/BCJ20200309)
Supplement: Supplementary Table S1 [file BCJ-477-2451-s1.xlsx]

## Sheet: WTPLK4_proteins
	Ratio H/L normalized 1	Ratio H/L normalized 2	Ratio H/L normalized 3	Ratio H/L normalized 4	C: Only identified by site	C: Reverse	C: Potential contaminant	N: Peptides	N: Razor + unique peptides	N: Unique peptides	N: Sequence coverage [%]	N: Unique + razor sequence coverage [%]	N: Unique sequence coverage [%]	N: Mol. weight [kDa]	N: Q-value	N: Score	N: Intensity	N: Intensity L	N: Intensity H	T: Protein IDs	T: Majority protein IDs	T: Protein names	T: Gene names	logFC	FC (H/L)	Downregulated FC	AveExpr	t	P.Value	adj.P.Val	B
2621	0.1145	-0.0677876	-0.0675154	0.0465608	NA	NA	NA	17	17	17	62	62	62	41.487	0	170.17	5248100000	2855400000	2392700000	Q15019	Q15019	Septin-2	37500	0.00643945	1.00447		0.00643945	0.162814	0.877151	0.925993	-6.98745
98	0.499476	1.28232	0.931607	0.819259	NA	NA	NA	7	7	7	8.4	8.4	8.4	108.97	0	7.0963	54876000	21302000	33575000	O00444	O00444	Serine/threonine-protein kinase PLK4	PLK4	0.883166	1.84442		0.883166	6.92612	0.00103432	0.0516988	-0.203804
5331	-0.209979	-0.237966	-0.057767	0.09815	NA	NA	NA	8	8	8	40.3	40.3	40.3	31.231	0	20.571	306470000	171700000	134770000	Q9NX47	Q9NX47	E3 ubiquitin-protein ligase MARCH5	38412	-0.10189	0.931811	1.07318	-0.10189	-1.61058	0.169234	0.35172	-5.76244
4510	-0.091925	-0.204831	-0.0818123	0.0312541	NA	NA	NA	9	9	9	31.2	31.2	31.2	42.777	0	32.384	423090000	218320000	204770000	Q99719	Q99719	Septin-5	38596	-0.0868286	0.94159	1.06203	-0.0868286	-2.07545	0.0936034	0.257496	-5.16294
2508	0.0501883	-0.0262051	0.0761487	-0.123717	NA	NA	NA	14	6	6	37.6	23	23	49.716	0	105.72	489540000	245850000	243680000	Q14141	Q14141	Septin-6	38961	-0.00589628	0.995921	1.0041	-0.00589628	-0.14931	0.887245	0.930684	-6.98995
2759	0.15056	-0.0158117	-0.0112099	0.0652966	NA	NA	NA	21	21	20	53.1	53.1	51	50.679	0	191.14	6508900000	3452100000	3056800000	Q16181;O43236	Q16181	Septin-7	39326	0.0472088	1.03326		0.0472088	1.32714	0.242807	0.433048	-6.10598
3996	0.222063	0.095587	-0.0283958	0.021764	NA	NA	NA	13	10	10	38.3	31.3	31.3	55.756	0	155.79	1240600000	640550000	600030000	Q92599	Q92599	Septin-8	39692	0.0777546	1.05537		0.0777546	1.68143	0.154562	0.334546	-5.67313
5555	0.179001	-0.00287385	0.063641	0.122474	NA	NA	NA	29	29	29	53.2	53.2	53.2	65.401	0	208.97	8115400000	4253500000	3862000000	Q9UHD8	Q9UHD8	Septin-9	40057	0.0905605	1.06478		0.0905605	2.55088	0.0520638	0.192706	-4.54112
5434	0.130008	-0.0621284	-0.0278956	0.064469	NA	NA	NA	17	16	16	51.8	47.6	47.6	52.592	0	216.32	1561300000	843880000	717460000	Q9P0V9	Q9P0V9	Septin-10	40422	0.0261133	1.01827		0.0261133	0.67463	0.530354	0.690725	-6.74351
5263	0.191436	0.0250289	-0.0104395	0.0936954	NA	NA	NA	18	18	9	49.7	49.7	30.5	49.398	0	203.73	6130300000	3233300000	2897000000	Q9NVA2	Q9NVA2	Septin-11	40787	0.0749302	1.05331		0.0749302	1.91208	0.115122	0.285	-5.3764
411	NaN	-0.110978	-0.336519	-0.330302	NA	NA	NA	3	3	3	25.3	25.3	25.3	17.79	0	35.798	168500000	99933000	68568000	O60613	O60613	15 kDa selenoprotein	42248	-0.259266	0.835513	1.19687	-0.259266	-4.47043	0.0116485	0.101513	-2.54778
5184	-0.0740461	-0.0610894	0.0447438	0.0102069	NA	NA	NA	15	15	15	38.6	38.6	38.6	59.573	0	90.625	774810000	417130000	357680000	Q9NRG9	Q9NRG9	Aladin	AAAS	-0.0200462	0.986201	1.01399	-0.0200462	-0.698521	0.516532	0.678537	-6.72565
3411	0.0441843	0.105812	-0.00379928	0.00791302	NA	NA	NA	13	13	13	21.9	21.9	21.9	75.143	0	74.807	805550000	408350000	397190000	Q86V21	Q86V21	Acetoacetyl-CoA synthetase	AACS	0.0385275	1.02707		0.0385275	1.45608	0.206162	0.394577	-5.95289
3165	0.0196308	-0.0402892	-0.036304	-0.049233	NA	NA	NA	6	6	6	28.3	28.3	28.3	34.593	0	54.207	786100000	425000000	361100000	Q6PD74	Q6PD74	Alpha- and gamma-adaptin-binding protein p34	AAGAB	-0.0265488	0.981766	1.01857	-0.0265488	-1.21387	0.27992	0.47092	-6.23491
2827	-0.0965761	-0.175371	-0.0286606	-0.254221	NA	NA	NA	25	25	24	43.5	43.5	42.2	103.88	0	174.01	1251300000	695040000	556300000	Q2M2I8	Q2M2I8	AP2-associated protein kinase 1	AAK1	-0.138707	0.908333	1.10092	-0.138707	-3.28443	0.0224292	0.130579	-3.62068
5218	NaN	0.516015	0.444985	0.575022	NA	NA	NA	4	4	4	6.7	6.7	6.7	96.553	0.00015449	5.3181	28522000	15069000	13453000	Q9NSG2	Q9NSG2	Uncharacterized protein C1orf112	C1orf112	0.512007	1.42603		0.512007	14.3468	0.000158033	0.0251522	1.81571
2354	0.49682	0.431356	0.383276	0.412294	NA	NA	NA	7	7	7	24.5	24.5	24.5	46.163	0	63.456	189570000	91009000	98565000	Q13077	Q13077	TNF receptor-associated factor 1	TRAF1	0.430937	1.34811		0.430937	16.4843	1.72885e-05	0.0149372	3.81785
5840	0.0807941	0.0915306	-0.0159284	0.0539454	NA	NA	NA	13	13	13	47.9	47.9	47.9	43.472	0	65.444	425250000	222520000	202730000	Q9Y312	Q9Y312	Protein AAR2 homolog	AAR2	0.0525854	1.03712		0.0525854	2.00788	0.101942	0.269352	-5.25142
1661	-0.0204868	-0.0096841	-0.0128247	-0.027175	NA	NA	NA	42	42	42	59.4	59.4	59.4	106.81	0	323.31	13433000000	7368600000	6063900000	P49588	P49588	Alanine--tRNA ligase, cytoplasmic	AARS	-0.0175426	0.987914	1.01223	-0.0175426	-0.953344	0.384941	0.572161	-6.50581
2948	-0.0961442	0.100709	0.00100953	-0.0652042	NA	NA	NA	17	17	17	25.3	25.3	25.3	107.34	0	43.156	289000000	153510000	135490000	Q5JTZ9	Q5JTZ9	Alanine--tRNA ligase, mitochondrial	AARS2	-0.0149075	0.98972	1.01039	-0.0149075	-0.386573	0.715252	0.826963	-6.91536
4628	-0.0639972	-0.02116	-0.0229619	0.0783365	NA	NA	NA	14	14	14	51.9	51.9	51.9	45.479	0	163.66	1447000000	790050000	656970000	Q9BTE6	Q9BTE6	Alanyl-tRNA editing protein Aarsd1	AARSD1	-0.00744565	0.994852	1.00517	-0.00744565	-0.249814	0.812842	0.891238	-6.96621
5189	-0.0278368	0.0706641	-0.0702696	0.0629506	NA	NA	NA	13	13	13	43.7	43.7	43.7	35.776	0	63.611	1153600000	610400000	543190000	Q9NRN7	Q9NRN7	L-aminoadipate-semialdehyde dehydrogenase-phosphopantetheinyl transferase	AASDHPPT	0.00887707	1.00617		0.00887707	0.272688	0.796185	0.881283	-6.95917
5514	-0.103674	-0.191409	0.0776532	0.0457225	NA	NA	NA	11	11	11	17.7	17.7	17.7	102.13	0	44.35	264670000	141870000	122800000	Q9UDR5	Q9UDR5	Alpha-aminoadipic semialdehyde synthase, mitochondrial;Lysine ketoglutarate reductase;Saccharopine dehydrogenase	AASS	-0.0429268	0.970684	1.0302	-0.0429268	-0.814264	0.453147	0.627147	-6.63218
5363	0.0422241	0.15069	0.0844725	0.0432045	NA	NA	NA	17	17	17	38.2	38.2	38.2	63.132	0	161.02	834600000	426450000	408150000	Q9NY61	Q9NY61	Protein AATF	AATF	0.0801478	1.05713		0.0801478	2.97441	0.0316908	0.153358	-4.00134
2096	0.0315363	-0.0862929	-0.066367	-0.0405414	NA	NA	NA	15	15	15	40.2	40.2	40.2	56.438	0	88.109	593110000	320160000	272950000	P80404	P80404	4-aminobutyrate aminotransferase, mitochondrial	ABAT	-0.0404163	0.972374	1.02841	-0.0404163	-1.4917	0.197007	0.385099	-5.90958
878	0.159888	0.208642	0.27965	-0.0733326	NA	NA	NA	12	12	12	13.8	13.8	13.8	141.48	0	28.189	131450000	68327000	63122000	P08183;P21439	P08183	Multidrug resistance protein 1	ABCB1	0.143712	1.10474		0.143712	2.30257	0.0704905	0.223801	-4.86499
5186	0.0723116	-0.132562	0.183709	-0.121612	NA	NA	NA	8	8	7	16	16	14.9	79.147	0	44.311	122230000	65168000	57058000	Q9NRK6	Q9NRK6	ATP-binding cassette sub-family B member 10, mitochondrial	ABCB10	0.00046165	1.00032		0.00046165	0.00733581	0.994436	0.997173	-7.00319
444	-0.0268369	-0.00943713	0.115965	-0.029647	NA	NA	NA	14	14	14	27.5	27.5	27.5	82.64	0	88.389	694580000	362950000	331630000	O75027	O75027	ATP-binding cassette sub-family B member 7, mitochondrial	ABCB7	0.012511	1.00871		0.012511	0.382881	0.717817	0.829136	-6.91701
1403	-0.00950975	-0.112085	0.156267	0.0308304	NA	NA	NA	20	20	19	17	17	16.5	171.59	0	47.484	362770000	217300000	145460000	P33527	P33527	Multidrug resistance-associated protein 1	ABCC1	0.0163757	1.01142		0.0163757	0.348344	0.742015	0.847085	-6.93168
250	0.238175	-0.120702	0.187388	-0.278811	NA	NA	NA	9	9	9	10.9	10.9	10.9	149.52	0	31.099	87550000	46382000	41168000	O15439	O15439	Multidrug resistance-associated protein 4	ABCC4	0.0065125	1.00452		0.0065125	0.0661465	0.949869	0.966436	-7.00062
1296	-0.0738184	-0.108939	0.010923	0.0361869	NA	NA	NA	13	13	13	24	24	24	75.475	0	87.127	1443800000	779510000	664290000	P28288	P28288	ATP-binding cassette sub-family D member 3	ABCD3	-0.0339119	0.976768	1.02378	-0.0339119	-1.04696	0.343882	0.533555	-6.41313
1940	0.044464	0.0432045	0.0123541	0.0567222	NA	NA	NA	21	21	21	39.4	39.4	39.4	67.314	0	166.55	5702700000	3049000000	2653700000	P61221	P61221	ATP-binding cassette sub-family E member 1	ABCE1	0.0391862	1.02753		0.0391862	2.00049	0.1029	0.270348	-5.26108
3741	-0.00482668	-0.0188488	-0.038599	0.00187425	NA	NA	NA	24	24	24	38.5	38.5	38.5	95.925	0	217.35	3812100000	2066800000	1745300000	Q8NE71	Q8NE71	ATP-binding cassette sub-family F member 1	ABCF1	-0.0151001	0.989588	1.01052	-0.0151001	-0.77664	0.473095	0.643997	-6.66379
4766	0.360982	0.443925	0.283329	0.40174	NA	NA	NA	7	7	7	66.4	66.4	66.4	14.259	0	28.502	835950000	403030000	432920000	Q9BYN0	Q9BYN0	Sulfiredoxin-1	SRXN1	0.372494	1.29459		0.372494	11.5293	9.62911e-05	0.0225338	2.26714
5252	-0.0196529	0.051024	-0.0250155	-0.0134216	NA	NA	NA	21	21	21	35.7	35.7	35.7	79.744	0	116.27	1455500000	818590000	636910000	Q9NUQ8	Q9NUQ8	ATP-binding cassette sub-family F member 3	ABCF3	-0.0017665	0.998776	1.00123	-0.0017665	-0.0773381	0.941406	0.961274	-6.99966
5239	-0.103751	0	-0.0258379	-0.0564912	NA	NA	NA	12	12	12	56.9	56.9	56.9	33.932	0	63.965	1707900000	930110000	777780000	Q9NUJ1	Q9NUJ1	Mycophenolic acid acyl-glucuronide esterase, mitochondrial	ABHD10	-0.04652	0.968269	1.03277	-0.04652	-1.8492	0.124723	0.29898	-5.45799
5079	0.531469	0.267596	0.349026	0.300417	NA	NA	NA	5	5	5	10.7	10.7	10.7	60.145	0	8.4497	108450000	52055000	56391000	Q9HBI6;Q9HCS2;Q08477;P98187;P78329	Q9HBI6	Phylloquinone omega-hydroxylase CYP4F11	CYP4F11	0.362127	1.28532		0.362127	7.32173	0.0008038	0.0510738	0.0702143
3605	-0.0233724	-0.165079	-0.0648722	-0.0649477	NA	NA	NA	5	5	5	18.3	18.3	18.3	45.096	0	41.752	324660000	169770000	154890000	Q8N2K0	Q8N2K0	Monoacylglycerol lipase ABHD12	ABHD12	-0.0795678	0.946341	1.0567	-0.0795678	-2.67622	0.0448244	0.178355	-4.37938
4297	-0.00272928	0.0813396	0.0236102	0.0214797	NA	NA	NA	9	9	9	48.1	48.1	48.1	22.345	0	86.824	1249400000	661150000	588220000	Q96IU4	Q96IU4	Alpha/beta hydrolase domain-containing protein 14B	ABHD14B	0.0309251	1.02167		0.0309251	1.35168	0.235389	0.426002	-6.07732
725	-0.0723311	-0.361713	0.212258	0.276913	NA	NA	NA	6	6	6	14.7	14.7	14.7	63.243	0	22.765	107890000	60122000	47772000	O95870	O95870	Abhydrolase domain-containing protein 16A	ABHD16A	0.0137817	1.0096		0.0137817	0.119	0.909989	0.943197	-6.99479
3877	0.111966	0.190678	NaN	0.0526941	NA	NA	NA	5	5	5	23.8	23.8	23.8	39.095	0	25.523	41543000	20416000	21127000	Q8WTS1	Q8WTS1	1-acylglycerol-3-phosphate O-acyltransferase ABHD5	ABHD5	0.118446	1.08556		0.118446	3.20277	0.0338706	0.157481	-3.76816
3579	0.107822	0.0886844	0.0738202	-0.0213797	NA	NA	NA	14	14	11	35	35	28.1	55.08	0	108.92	790410000	415790000	374620000	Q8IZP0	Q8IZP0	Abl interactor 1	ABI1	0.0622367	1.04408		0.0622367	2.15606	0.084589	0.243436	-5.0572
5366	0.0409626	-0.0475919	-0.137695	-0.037414	NA	NA	NA	12	9	9	32	25.1	25.1	55.663	0	51.101	334700000	182110000	152590000	Q9NYB9	Q9NYB9	Abl interactor 2	ABI2	-0.0454346	0.968998	1.03199	-0.0454346	-1.3422	0.238228	0.429065	-6.08841
1611	0.284633	0.480058	0.27858	0.306496	NA	NA	NA	15	15	15	26	26	26	105.04	0	66.033	304900000	135860000	169040000	P48200	P48200	Iron-responsive element-binding protein 2	IREB2	0.337442	1.26351		0.337442	8.10943	0.000502905	0.0470413	0.574131
1539	-0.201941	-0.157415	-0.208944	0.051024	NA	NA	NA	15	15	14	20.1	20.1	18.4	128.34	0	35.821	171900000	85900000	86001000	P42684	P42684	Abelson tyrosine-protein kinase 2	ABL2	-0.129319	0.914263	1.09378	-0.129319	-2.52842	0.0534928	0.194639	-4.57026
139	-0.0189219	-0.067969	-0.0588787	-0.0434824	NA	NA	NA	23	23	23	37.9	37.9	37.9	87.687	0	158.49	1970700000	1083100000	887690000	O14639	O14639	Actin-binding LIM protein 1	ABLIM1	-0.047313	0.967737	1.03334	-0.047313	-2.36724	0.065092	0.215254	-4.78033
2341	-0.0426797	0.0874628	0.0842003	-0.0585781	NA	NA	NA	12	12	12	17.3	17.3	17.3	97.597	0	32.914	1152500000	630270000	522270000	Q12979;P11274	Q12979	Active breakpoint cluster region-related protein	ABR	0.0176013	1.01228		0.0176013	0.491264	0.644402	0.779568	-6.86262
5695	-0.0738487	0.0381553	NaN	0.0126402	NA	NA	NA	4	4	4	27.2	27.2	27.2	31.079	0	37.469	94977000	41867000	53109000	Q9ULW3	Q9ULW3	Activator of basal transcription 1	ABT1	-0.0076844	0.994688	1.00534	-0.0076844	-0.227752	0.831247	0.900422	-6.82873
902	-0.0440177	0.057277	0.0340749	-0.0235777	NA	NA	NA	15	15	15	59	59	59	44.292	0	139.03	1312400000	713030000	599350000	P09110	P09110	3-ketoacyl-CoA thiolase, peroxisomal	ACAA1	0.00593912	1.00413		0.00593912	0.2286	0.828392	0.899522	-6.9722
1544	-0.116801	-0.0561012	-0.0795237	-0.0321969	NA	NA	NA	18	18	18	67.5	67.5	67.5	41.924	0	310.88	2232300000	1229700000	1002600000	P42765	P42765	3-ketoacyl-CoA thiolase, mitochondrial	ACAA2	-0.0711557	0.951875	1.05056	-0.0711557	-3.09792	0.0275631	0.144463	-3.84805
2356	-0.0248688	-0.00278709	0.0102069	0.0192037	NA	NA	NA	70	70	61	41.2	41.2	35.8	265.55	0	314.17	4192400000	2248800000	1943500000	Q13085	Q13085	Acetyl-CoA carboxylase 1;Biotin carboxylase	ACACA	0.000438678	1.0003		0.000438678	0.022355	0.983044	0.988767	-7.00293
3104	0.00748262	-0.0704514	0.224658	-0.0370438	NA	NA	NA	9	9	9	14.3	14.3	14.3	118.83	0	40.039	77681000	42332000	35349000	Q6JQN1	Q6JQN1	Acyl-CoA dehydrogenase family member 10	ACAD10	0.0311614	1.02183		0.0311614	0.566498	0.595959	0.744073	-6.81771
5648	-0.0800421	-0.120137	0.0692898	-0.076691	NA	NA	NA	6	6	6	23.4	23.4	23.4	45.069	0	22.472	140160000	73431000	66724000	Q9UKU7	Q9UKU7	Isobutyryl-CoA dehydrogenase, mitochondrial	ACAD8	-0.0518951	0.964668	1.03663	-0.0518951	-1.39428	0.223017	0.412479	-6.02702
5007	0.00100953	-0.0720277	0.00877379	-0.0748513	NA	NA	NA	23	23	23	44.9	44.9	44.9	68.76	0	132.38	1865600000	973670000	891950000	Q9H845	Q9H845	Acyl-CoA dehydrogenase family member 9, mitochondrial	ACAD9	-0.0342739	0.976523	1.02404	-0.0342739	-1.35141	0.235469	0.426002	-6.07763
1789	0.31487	0.441271	0.259544	0.300768	NA	NA	NA	31	27	27	43.3	39.1	39.1	102.38	0	181.33	1506600000	723680000	782940000	P52789;P52790	P52789	Hexokinase-2	HK2	0.329113	1.25624		0.329113	9.246	0.000273201	0.0393409	1.21626
5756	0.479748	0.248778	0.265797	0.289244	NA	NA	NA	8	8	8	24.2	24.2	24.2	54.953	0	16.919	107020000	53804000	53216000	Q9UQ03	Q9UQ03	Coronin-2B	CORO2B	0.320892	1.2491		0.320892	7.02957	0.000967198	0.0516874	-0.130702
1565	-0.0590439	0.0144981	-0.0918634	-0.0590139	NA	NA	NA	10	10	10	32.2	32.2	32.2	47.485	0	65.56	405240000	217790000	187450000	P45954	P45954	Short/branched chain specific acyl-CoA dehydrogenase, mitochondrial	ACADSB	-0.0488558	0.966703	1.03444	-0.0488558	-1.934	0.111957	0.282248	-5.34786
1674	-0.0534039	-0.0530745	0.0124972	-0.00897258	NA	NA	NA	32	32	32	62.7	62.7	62.7	70.389	0	323.31	5818500000	3215900000	2602500000	P49748	P49748	Very long-chain specific acyl-CoA dehydrogenase, mitochondrial	ACADVL	-0.0257384	0.982318	1.018	-0.0257384	-1.157	0.300425	0.490941	-6.29733
2640	0.0941009	-0.179188	-0.176723	0.0388575	NA	NA	NA	15	15	15	28.1	28.1	28.1	88.028	0	42.649	202200000	111520000	90675000	Q15057	Q15057	Arf-GAP with coiled-coil, ANK repeat and PH domain-containing protein 2	ACAP2	-0.0557382	0.962102	1.03939	-0.0557382	-0.949202	0.386847	0.573676	-6.50978
1238	0.0182068	0.000432815	0.0097772	-0.0113553	NA	NA	NA	16	16	16	57.4	57.4	57.4	45.199	0	213.58	4479500000	2398700000	2080800000	P24752	P24752	Acetyl-CoA acetyltransferase, mitochondrial	ACAT1	0.00426538	1.00296		0.00426538	0.226776	0.829733	0.899969	-6.97269
4710	-0.0578571	-0.0127228	-0.0273221	-0.0659138	NA	NA	NA	14	14	14	64.5	64.5	64.5	41.35	0	233.83	5801200000	3169100000	2632100000	Q9BWD1	Q9BWD1	Acetyl-CoA acetyltransferase, cytosolic	ACAT2	-0.040954	0.972012	1.02879	-0.040954	-1.98553	0.10487	0.273216	-5.28064
4930	-0.0169936	-0.0830954	-0.0906954	0.0193461	NA	NA	NA	14	14	14	36.7	36.7	36.7	60.593	0	200.75	1395900000	761540000	634380000	Q9H3P7	Q9H3P7	Golgi resident protein GCP60	ACBD3	-0.0428596	0.970729	1.03015	-0.0428596	-1.55565	0.181554	0.366624	-5.8309
2994	0.370499	-0.0656421	0.243913	0.325156	NA	NA	NA	6	6	6	13.5	13.5	13.5	60.091	0	13.924	162110000	75430000	86685000	Q5T8D3	Q5T8D3	Acyl-CoA-binding domain-containing protein 5	ACBD5	0.218481	1.16351		0.218481	2.76881	0.0401906	0.170247	-4.26089
4569	0.234869	-0.19555	0.0643311	-0.321297	NA	NA	NA	5	5	5	26.6	26.6	26.6	31.15	0	11.708	257070000	142370000	114700000	Q9BR61	Q9BR61	Acyl-CoA-binding domain-containing protein 6	ACBD6	-0.0544117	0.962987	1.03844	-0.0544117	-0.545601	0.609193	0.752765	-6.83075
3658	0	-0.0915099	0.135272	0.0394191	NA	NA	NA	4	4	4	55.7	55.7	55.7	9.7902	0	33.44	175430000	86861000	88566000	Q8N6N7	Q8N6N7	Acyl-CoA-binding domain-containing protein 7	ACBD7	0.0207953	1.01452		0.0207953	0.50768	0.633645	0.77138	-6.85331
4115	-0.598806	0.135666	-0.0458483	0.174406	NA	NA	NA	4	4	4	10.7	10.7	10.7	57.733	0	5.8452	61664000	34368000	27296000	Q96AP0	Q96AP0	Adrenocortical dysplasia protein homolog	ACD	-0.0836456	0.94367	1.05969	-0.0836456	-0.595229	0.578051	0.73017	-6.79908
5649	0.0415233	-0.0222292	-0.0836762	-0.0185272	NA	NA	NA	30	30	30	31.5	31.5	31.5	151.86	0	323.31	3823900000	1985000000	1838900000	Q9UKV3	Q9UKV3	Apoptotic chromatin condensation inducer in the nucleus	ACIN1	-0.0207273	0.985736	1.01447	-0.0207273	-0.767963	0.477785	0.64716	-6.67092
1804	-0.0530446	-0.000461761	-0.0387471	-0.000432859	NA	NA	NA	48	48	48	52	52	52	120.84	0	323.31	16736000000	9127700000	7608500000	P53396	P53396	ATP-citrate synthase	ACLY	-0.0231716	0.984067	1.01619	-0.0231716	-1.10529	0.320214	0.512072	-6.35261
1184	-0.0379471	-0.0579322	-0.0975481	-0.104961	NA	NA	NA	27	27	27	44.2	44.2	44.2	98.398	0	164.64	3230900000	1786200000	1444700000	P21399	P21399	Cytoplasmic aconitate hydratase	ACO1	-0.0745971	0.949607	1.05307	-0.0745971	-3.38586	0.0200977	0.12609	-3.49921
777	0.249506	0.272501	0.295841	0.303109	NA	NA	NA	27	27	27	43.6	43.6	43.6	84.87	0	239.64	6017000000	2987400000	3029700000	P02786	P02786	Transferrin receptor protein 1;Transferrin receptor protein 1, serum form	TFRC	0.280239	1.2144		0.280239	13.6857	4.23986e-05	0.0204493	3.04028
3389	0.000144286	-0.0352096	0.0354831	-0.00869675	NA	NA	NA	16	16	16	49.2	49.2	49.2	46.277	0	119.07	3445700000	1853900000	1591800000	Q86TX2;P49753	Q86TX2;P49753	Acyl-coenzyme A thioesterase 1;Acyl-coenzyme A thioesterase 2, mitochondrial	ACOT1;ACOT2	-0.00206974	0.998566	1.00144	-0.00206974	-0.0965727	0.926882	0.953527	-6.99766
5139	-0.100159	-0.0660951	-0.478808	-0.059059	NA	NA	NA	3	3	3	28.6	28.6	28.6	14.96	0	8.2519	290110000	168450000	121660000	Q9NPJ3	Q9NPJ3	Acyl-coenzyme A thioesterase 13;Acyl-coenzyme A thioesterase 13, N-terminally processed	ACOT13	-0.17603	0.885135	1.12977	-0.17603	-2.16679	0.0834604	0.241979	-5.04312
55	-0.0724524	0.0295589	-0.087718	-0.028587	NA	NA	NA	13	13	13	41.3	41.3	41.3	41.796	0	104.18	1895400000	1038000000	857480000	O00154;Q6ZUV0	O00154	Cytosolic acyl coenzyme A thioester hydrolase	ACOT7	-0.0397996	0.97279	1.02797	-0.0397996	-1.45176	0.207298	0.3951	-5.95811
152	-0.35559	0.03492	-0.0930017	-0.157769	NA	NA	NA	5	5	5	24.8	24.8	24.8	35.914	0	14.335	99394000	43960000	55434000	O14734	O14734	Acyl-coenzyme A thioesterase 8	ACOT8	-0.14286	0.905722	1.10409	-0.14286	-2.15882	0.0842973	0.243008	-5.05358
5839	0.0213375	0.0361869	0.0285691	-0.154426	NA	NA	NA	14	14	14	38.3	38.3	38.3	49.901	0	54.025	892420000	486950000	405470000	Q9Y305	Q9Y305	Acyl-coenzyme A thioesterase 9, mitochondrial	ACOT9	-0.0170831	0.988229	1.01191	-0.0170831	-0.425098	0.688745	0.807743	-6.89731
2644	-0.047085	-0.0146161	-0.0607434	0.00201835	NA	NA	NA	20	20	20	45.3	45.3	45.3	74.423	0	275.32	1783600000	955720000	827910000	Q15067	Q15067	Peroxisomal acyl-coenzyme A oxidase 1	ACOX1	-0.0301065	0.979348	1.02109	-0.0301065	-1.40932	0.218798	0.408045	-6.0091
2737	0.275484	0.161565	0.304978	0.286053	NA	NA	NA	11	11	11	30.1	30.1	30.1	56.598	0	164.4	1767900000	909270000	858620000	Q15758	Q15758	Neutral amino acid transporter B(0)	SLC1A5	0.25702	1.19501		0.25702	8.25127	0.00046416	0.0470413	0.65944
1237	0.00863037	-0.160943	-0.0811711	-0.0452826	NA	NA	NA	8	8	8	72.2	72.2	72.2	18.042	0	74.668	2219700000	1222200000	997480000	P24666	P24666	Low molecular weight phosphotyrosine protein phosphatase	ACP1	-0.0696916	0.952842	1.04949	-0.0696916	-2.09912	0.0908557	0.252294	-5.13191
758	0.218843	0.286763	0.274292	0.243547	NA	NA	NA	16	16	16	20.6	20.6	20.6	134.28	0	42.711	217170000	108130000	109040000	P00533	P00533	Epidermal growth factor receptor	EGFR	0.255861	1.19405		0.255861	11.7704	8.72508e-05	0.0225338	2.36283
2868	0.0643311	-0.00778262	-0.0127228	-0.0038861	NA	NA	NA	6	6	6	17.5	17.5	17.5	64.129	0	10.239	85744000	45819000	39925000	Q4G176	Q4G176	Acyl-CoA synthetase family member 3, mitochondrial	ACSF3	0.0099849	1.00695		0.0099849	0.433062	0.683326	0.80357	-6.89338
1399	0.0173518	-0.00294615	-0.00372694	-0.00836294	NA	NA	NA	19	19	17	31.2	31.2	28.5	77.942	0	72.652	609800000	325670000	284130000	P33121	P33121	Long-chain-fatty-acid--CoA ligase 1	ACSL1	0.000578942	1.0004		0.000578942	0.0309844	0.976502	0.984806	-7.00265
688	-0.0365258	-0.0253532	-0.0619627	0.00100953	NA	NA	NA	25	25	23	48.1	48.1	44	80.419	0	181.85	4106000000	2201200000	1904900000	O95573	O95573	Long-chain-fatty-acid--CoA ligase 3	ACSL3	-0.030708	0.97894	1.02151	-0.030708	-1.47527	0.20118	0.38948	-5.92961
394	0.0263043	0.176067	0.0880058	0.00245056	NA	NA	NA	20	18	18	40.8	36.7	36.7	79.187	0	83.57	860610000	404100000	456510000	O60488	O60488	Long-chain-fatty-acid--CoA ligase 4	ACSL4	0.0732069	1.05205		0.0732069	2.07423	0.0937484	0.257496	-5.16455
1076	0.304044	0.169027	0.235727	0.274888	NA	NA	NA	10	10	10	16.3	16.3	16.3	81.537	0	76.084	2515600000	1247400000	1268200000	P16070	P16070	CD44 antigen	CD44	0.245921	1.18585		0.245921	8.43469	0.000419199	0.0460966	0.767465
714	0.18409	0.320311	0.256769	0.207893	NA	NA	NA	8	8	8	24.9	24.9	24.9	47.173	0	15.934	2750100000	1560800000	1189300000	O95810	O95810	Serum deprivation-response protein	SDPR	0.242266	1.18285		0.242266	8.1561	0.000489747	0.0470413	0.60237
2909	-0.202024	-0.0202526	-0.207578	-0.181771	NA	NA	NA	9	2	2	22.3	7.4	7.4	42.003	0	7.1152	6052800000	3397200000	2655700000	Q562R1	Q562R1	Beta-actin-like protein 2	ACTBL2	-0.152906	0.899437	1.11181	-0.152906	-3.89365	0.0118873	0.101878	-2.91522
2053	0.0213375	0.0411028	0.0301242	-0.00555066	NA	NA	NA	27	27	2	78.4	78.4	4.8	41.792	0	323.31	402120000000	220110000000	182010000000	P63261	P63261	Actin, cytoplasmic 2;Actin, cytoplasmic 2, N-terminally processed	ACTG1	0.0217535	1.01519		0.0217535	1.10189	0.321551	0.513125	-6.35619
743	-0.00121239	0.00201835	-0.132451	-0.0316512	NA	NA	NA	14	14	14	48	48	48	47.46	0	158.04	2023700000	1124400000	899340000	O96019;O94805	O96019	Actin-like protein 6A	ACTL6A	-0.0408241	0.9721	1.0287	-0.0408241	-1.33576	0.240177	0.430781	-6.09594
1007	0.0765591	0.0794293	0.051024	0.0378742	NA	NA	NA	56	56	38	73.5	73.5	51.6	103.06	0	323.31	54174000000	28855000000	25319000000	P12814;P35609;Q08043	P12814	Alpha-actinin-1	ACTN1	0.0612217	1.04335		0.0612217	3.09592	0.0276252	0.144463	-3.85052
330	0.000144286	0.00662125	-0.0311941	-0.0293672	NA	NA	NA	54	36	35	68.5	47	45.8	104.85	0	323.31	16686000000	9037300000	7648800000	O43707	O43707	Alpha-actinin-4	ACTN4	-0.0134489	0.990721	1.00937	-0.0134489	-0.68277	0.525617	0.687289	-6.73748
5385	-0.189335	-0.0204283	0.0157831	-0.0700121	NA	NA	NA	13	13	13	50.1	50.1	50.1	46.306	0	101.76	746720000	411600000	335120000	Q9NZ32	Q9NZ32	Actin-related protein 10	ACTR10	-0.0659981	0.955284	1.04681	-0.0659981	-1.67614	0.155611	0.335836	-5.67983
1938	-0.0853743	-0.0402447	-0.0985055	-0.0411202	NA	NA	NA	13	13	9	40.7	40.7	34	42.613	0	148.03	5046700000	2758000000	2288700000	P61163	P61163	Alpha-centractin	ACTR1A	-0.0663112	0.955077	1.04704	-0.0663112	-3.06753	0.0285197	0.146201	-3.88558
2181	0.341416	0.25084	0.206643	0.158208	NA	NA	NA	13	13	13	66.7	66.7	66.7	22.611	0	142.88	2171300000	1102900000	1068400000	Q01995	Q01995	Transgelin	TAGLN	0.239277	1.1804		0.239277	6.75238	0.00115991	0.0538148	-0.32896
1937	0.0308304	0.0913952	0.00331442	0.0326651	NA	NA	NA	10	10	10	33.8	33.8	33.8	44.76	0	97.592	2214100000	1182500000	1031600000	P61160	P61160	Actin-related protein 2	ACTR2	0.0395513	1.02779		0.0395513	1.70345	0.150266	0.329636	-5.64516
1936	0.0451634	-0.0179574	0.0294175	0.0265876	NA	NA	NA	15	15	15	49	49	49	47.371	0	174.48	4434000000	2436300000	1997700000	P61158;Q9P1U1;Q9C0K3	P61158	Actin-related protein 3	ACTR3	0.0208028	1.01452		0.0208028	0.99025	0.368294	0.557419	-6.46996
5039	-0.0558312	-0.0887456	0.013498	0.0480967	NA	NA	NA	9	9	9	18.6	18.6	18.6	68.297	0	30.054	237270000	125450000	111820000	Q9H9F9	Q9H9F9	Actin-related protein 5	ACTR5	-0.0207455	0.985723	1.01448	-0.0207455	-0.680971	0.526661	0.68817	-6.73882
5029	-0.0246486	-0.0300593	-0.0582176	0.23585	NA	NA	NA	7	7	7	15.4	15.4	15.4	70.483	0	9.5625	93945000	50278000	43667000	Q9H981	Q9H981	Actin-related protein 8	ACTR8	0.0307311	1.02153		0.0307311	0.541765	0.611641	0.753709	-6.8331
2208	-0.0261463	-0.0391621	0.0425042	-0.0236364	NA	NA	NA	11	11	11	36	36	36	45.884	0	26.525	480440000	250350000	230090000	Q03154	Q03154	Aminoacylase-1	ACY1	-0.0116101	0.991985	1.00808	-0.0116101	-0.501964	0.637379	0.774714	-6.85658
5376	0.178237	0.303927	0.190425	0.222557	NA	NA	NA	9	9	9	38	38	38	39.97	0	37.941	305010000	151400000	153600000	Q9NYT0	Q9NYT0	Pleckstrin-2	PLEK2	0.223786	1.16779		0.223786	7.8226	0.000593698	0.0478118	0.39671
1039	-1.01453	-0.247919	-0.475776	-0.430995	NA	NA	NA	7	7	7	7	7	7	136.38	0	8.7755	942330000	502060000	440270000	P14543	P14543	Nidogen-1	NID1	-0.542305	0.686673	1.4563	-0.542305	-4.16583	0.00911735	0.0921025	-2.61906
147	0.0680517	-0.159364	-0.0524011	-0.174654	NA	NA	NA	14	14	14	31	31	31	84.141	0	74.1	330610000	182150000	148460000	O14672	O14672	Disintegrin and metalloproteinase domain-containing protein 10	ADAM10	-0.0795919	0.946325	1.05672	-0.0795919	-1.67415	0.156009	0.336138	-5.68235
2090	-0.0317102	-0.0449849	-0.154377	-0.0859867	NA	NA	NA	20	20	20	33.6	33.6	33.6	93.02	0	51.349	548730000	302390000	246340000	P78536	P78536	Disintegrin and metalloproteinase domain-containing protein 17	ADAM17	-0.0792647	0.94654	1.05648	-0.0792647	-2.81379	0.0381331	0.166167	-4.20366
2421	-0.0109191	0.0211954	0.00115371	-0.00795675	NA	NA	NA	13	13	13	23.9	23.9	23.9	90.555	0	75.981	615550000	331690000	283860000	Q13443	Q13443	Disintegrin and metalloproteinase domain-containing protein 9	ADAM9	0.000868315	1.0006		0.000868315	0.0456859	0.96536	0.977972	-7.00198
1862	-0.0230059	-0.0317839	-0.00615901	-0.00238238	NA	NA	NA	39	39	39	43.4	43.4	43.4	136.06	0	314.82	4218200000	2287700000	1930600000	P55265	P55265	Double-stranded RNA-specific adenosine deaminase	ADAR	-0.0158328	0.989086	1.01103	-0.0158328	-0.835967	0.44193	0.617987	-6.61342
1014	NaN	-0.715699	-0.303187	-0.602197	NA	NA	NA	4	4	4	11.7	11.7	11.7	70.58	0	17.782	30644000	18212000	12432000	P13196	P13196	5-aminolevulinate synthase, nonspecific, mitochondrial	ALAS1	-0.540361	0.687599	1.45434	-0.540361	-5.9347	0.00433604	0.0720931	-1.43226
3388	-0.256149	0.112233	-0.289845	0.0852886	NA	NA	NA	3	3	3	7	7	7	60.577	0	6.5874	40233000	20788000	19445000	Q86TW2	Q86TW2	Uncharacterized aarF domain-containing protein kinase 1	ADCK1	-0.0871181	0.941401	1.06225	-0.0871181	-1.01197	0.358778	0.547628	-6.44844
839	0.243303	0.156397	0.31034	0.180784	NA	NA	NA	12	12	12	63.6	63.6	63.6	32.575	0	213.74	17221000000	8568600000	8652000000	P06748	P06748	Nucleophosmin	NPM1	0.222706	1.16692		0.222706	6.85685	0.00108235	0.0532202	-0.253338
2853	-0.187066	0.0429245	NaN	-0.13272	NA	NA	NA	7	7	7	17.6	17.6	17.6	65.896	0	10.69	59317000	35689000	23628000	Q3MIX3	Q3MIX3	Uncharacterized aarF domain-containing protein kinase 5	ADCK5	-0.0922872	0.938034	1.06606	-0.0922872	-1.68105	0.169659	0.352056	-5.54443
4408	-0.328507	-0.456009	-0.314786	-0.974971	NA	NA	NA	6	6	6	8.6	8.6	8.6	163.82	0	29.273	65272000	37364000	27909000	Q96RK0	Q96RK0	Protein capicua homolog	CIC	-0.518568	0.698064	1.43253	-0.518568	-4.22238	0.00864015	0.0908102	-2.559
2143	0.208517	0.243913	0.249506	0.136716	NA	NA	NA	13	12	12	54.3	51.8	51.8	36.938	0	59.027	674950000	353400000	321550000	Q00534	Q00534	Cyclin-dependent kinase 6	CDK6	0.209663	1.15642		0.209663	7.70429	0.000636757	0.0478562	0.321548
990	-0.0403486	-0.00743459	-0.0251624	-0.00166007	NA	NA	NA	13	13	13	48.1	48.1	48.1	39.724	0	122.76	5386300000	2848100000	2538200000	P11766	P11766	Alcohol dehydrogenase class-3	ADH5	-0.0186514	0.987155	1.01301	-0.0186514	-0.961385	0.381263	0.569439	-6.49808
1891	0.176578	0.160662	0.218471	0.217355	NA	NA	NA	8	8	8	39.3	39.3	39.3	27.978	0	31.304	1562200000	782280000	779950000	P57088	P57088	Transmembrane protein 33	TMEM33	0.193267	1.14335		0.193267	9.01779	0.000307079	0.0420544	1.09459
1861	0.00187425	0.0313951	-0.000649381	0.0142124	NA	NA	NA	18	18	18	73.2	73.2	73.2	40.545	0	203.97	3716600000	1988500000	1728100000	P55263	P55263	Adenosine kinase	ADK	0.0117081	1.00815		0.0117081	0.615445	0.565655	0.720683	-6.78549
4911	-0.0932633	-0.0566563	0.0124972	-0.0503231	NA	NA	NA	35	35	35	41.4	41.4	41.4	123.56	0	186.01	2152200000	1214200000	938080000	Q9H2P0	Q9H2P0	Activity-dependent neuroprotector homeobox protein	ADNP	-0.0469364	0.96799	1.03307	-0.0469364	-1.87957	0.119986	0.292966	-5.41863
3102	-0.143468	-0.142019	-0.0218629	-0.427382	NA	NA	NA	6	6	6	7.1	7.1	7.1	122.83	0	19.21	135190000	76707000	58483000	Q6IQ32	Q6IQ32	ADNP homeobox protein 2	ADNP2	-0.183683	0.880452	1.13578	-0.183683	-2.63602	0.0470177	0.182667	-4.4311
4444	-0.0565062	-0.154602	-0.0350174	-0.0280721	NA	NA	NA	7	7	7	40	40	40	29.751	0	17.578	323180000	178250000	144920000	Q96SZ5	Q96SZ5	2-aminoethanethiol dioxygenase	ADO	-0.0685494	0.953596	1.04866	-0.0685494	-2.34559	0.0668474	0.218025	-4.80865
4587	0.0123541	-0.0451188	-0.0255148	-0.0695124	NA	NA	NA	8	8	8	23.9	23.9	23.9	54.088	0	36.687	160100000	87285000	72811000	Q9BRR6	Q9BRR6	ADP-dependent glucokinase	ADPGK	-0.031948	0.978099	1.02239	-0.031948	-1.41216	0.21801	0.407548	-6.00571
5330	0.0363276	0.111031	0.0184917	0.0238941	NA	NA	NA	11	11	11	47.1	47.1	47.1	38.946	0	158.13	1185500000	629210000	556280000	Q9NX46	Q9NX46	Poly(ADP-ribose) glycohydrolase ARH3	ADPRHL2	0.0474361	1.03343		0.0474361	1.91725	0.114366	0.284457	-5.36967
1243	0.068602	-0.0576319	-0.0889757	0.0565835	NA	NA	NA	12	12	12	23.9	23.9	23.9	79.573	0	63.74	241090000	127210000	113880000	P25098;P35626	P25098	Beta-adrenergic receptor kinase 1	ADRBK1	-0.00535553	0.996295	1.00372	-0.00535552	-0.148658	0.887733	0.930827	-6.99006
2760	0.0156403	0.0172092	0.000576886	0.0190613	NA	NA	NA	11	11	11	22.1	22.1	22.1	42.153	0	108.6	2817400000	1531400000	1286000000	Q16186	Q16186	Proteasomal ubiquitin receptor ADRM1	ADRM1	0.0131219	1.00914		0.0131219	0.711487	0.509135	0.672031	-6.71575
1358	-0.00557957	0.0367495	0.033652	-0.0199308	NA	NA	NA	15	15	15	43.4	43.4	43.4	54.889	0	107.35	2590200000	1372500000	1217700000	P30566	P30566	Adenylosuccinate lyase	ADSL	0.0112228	1.00781		0.0112228	0.528047	0.620443	0.761299	-6.84137
1354	-0.010178	0.00374607	0.014641	0.00460933	NA	NA	NA	16	16	16	50.9	50.9	50.9	50.097	0	78.403	1959000000	1065300000	893680000	P30520;Q8N142	P30520	Adenylosuccinate synthetase isozyme 2	ADSS	0.0032046	1.00222		0.0032046	0.172517	0.869914	0.922054	-6.98551
3635	-0.0197406	-0.00566651	0.0503276	-0.216032	NA	NA	NA	8	8	8	16.3	16.3	16.3	80.724	0	10.317	67808000	36822000	30986000	Q8N556	Q8N556	Actin filament-associated protein 1	AFAP1	-0.0477779	0.967425	1.03367	-0.0477779	-0.977244	0.374092	0.562394	-6.4827
5551	-0.0769954	-0.0158409	-0.0433486	-0.0775585	NA	NA	NA	11	11	11	16.2	16.2	16.2	127.46	0	64.214	275990000	149570000	126420000	Q9UHB7	Q9UHB7	AF4/FMR2 family member 4	AFF4	-0.0534359	0.963639	1.03773	-0.0534359	-2.48029	0.0567007	0.199856	-4.63281
787	-0.40526	NaN	-0.740263	-0.39479	NA	NA	NA	3	3	3	8.2	8.2	8.2	53.688	0.00014901	4.25	21086000	13065000	8021100	P04066	P04066	Tissue alpha-L-fucosidase	FUCA1	-0.513438	0.700551	1.42745	-0.513438	-6.07958	0.00397617	0.0718495	-1.33609
3194	-0.106436	-0.028852	-0.138759	-0.0519374	NA	NA	NA	16	16	16	26	26	26	102.2	0	113.55	265130000	122690000	142440000	Q6ULP2	Q6ULP2	Aftiphilin	AFTPH	-0.0814961	0.945077	1.05811	-0.0814961	-3.0515	0.0290393	0.147207	-3.90542
5743	0.459117	0.0501883	-0.29956	NaN	NA	NA	NA	4	4	3	7.4	7.4	5.5	94.469	0	11.007	44289000	23330000	20959000	Q9UPQ3	Q9UPQ3	Arf-GAP with GTPase, ANK repeat and PH domain-containing protein 1	AGAP1	0.0699151	1.04965		0.0699151	0.441075	0.682439	0.802994	-6.74285
1777	0.0315363	-0.0159868	-0.018235	0.0114957	NA	NA	NA	8	8	8	23.1	23.1	23.1	58.259	0	164.52	960130000	506220000	453920000	P52594	P52594	Arf-GAP domain and FG repeat-containing protein 1	AGFG1	0.00220255	1.00153		0.00220255	0.108059	0.918224	0.948716	-6.99626
2895	0.140255	-0.0333333	0.103665	0.197614	NA	NA	NA	12	12	12	40.5	40.5	40.5	47.137	0	69.189	782110000	385250000	396860000	Q53H12	Q53H12	Acylglycerol kinase, mitochondrial	AGK	0.10205	1.0733		0.10205	2.40444	0.0621901	0.209775	-4.7317
1435	-0.120263	-0.0872122	0.0666747	-0.0772236	NA	NA	NA	34	34	34	30.7	30.7	30.7	174.76	0	116.63	1189900000	650020000	539880000	P35573	P35573	Glycogen debranching enzyme;4-alpha-glucanotransferase;Amylo-alpha-1,6-glucosidase	AGL	-0.054506	0.962924	1.0385	-0.054506	-1.46863	0.202891	0.391789	-5.93768
5658	0.0788831	-0.0236657	-0.308359	-0.213621	NA	NA	NA	13	8	5	20.7	13.4	8.8	97.213	0	13.56	101140000	51370000	49773000	Q9UL18	Q9UL18	Protein argonaute-1	AGO1	-0.116691	0.922301	1.08424	-0.116691	-1.63969	0.163044	0.344425	-5.72587
5651	0.0402613	0.0528332	0.104471	0.00992034	NA	NA	NA	25	25	20	38.4	38.4	31.2	97.207	0	105.88	1072000000	568120000	503860000	Q9UKV8	Q9UKV8	Protein argonaute-2	AGO2	0.0518715	1.03661		0.0518715	2.17941	0.0821539	0.240497	-5.02656
5040	0.0423643	-0.187066	-0.330538	-0.233312	NA	NA	NA	13	6	6	22.7	12	12	97.359	0	32.87	48234000	27433000	20802000	Q9H9G7;Q9HCK5	Q9H9G7	Protein argonaute-3	AGO3	-0.177138	0.884456	1.13064	-0.177138	-2.75139	0.0410203	0.171882	-4.28311
207	-0.53887	0.248656	0.0503276	0.0102069	NA	NA	NA	5	5	5	20.9	20.9	20.9	30.914	0	6.0287	79095000	41956000	37138000	O15120	O15120	1-acyl-sn-glycerol-3-phosphate acyltransferase beta	AGPAT2	-0.0574199	0.960981	1.0406	-0.0574199	-0.431356	0.684485	0.804463	-6.89423
5248	0.386038	-0.0397107	0.893362	NaN	NA	NA	NA	3	3	3	12.1	12.1	12.1	42.072	0.00015126	4.6665	36858000	15563000	21296000	Q9NUQ2	Q9NUQ2	1-acyl-sn-glycerol-3-phosphate acyltransferase epsilon	AGPAT5	0.41323	1.33166		0.41323	2.12708	0.102095	0.26962	-5.00368
3401	0.0319598	-0.0621133	-0.0512497	0.0973411	NA	NA	NA	9	9	8	24.3	24.3	22.4	52.07	0	20.157	179750000	97961000	81787000	Q86UL3	Q86UL3	Glycerol-3-phosphate acyltransferase 4	AGPAT6	0.00398448	1.00277		0.00398448	0.115491	0.912629	0.945133	-6.99528
772	-0.892178	-0.484288	-0.349346	-0.325413	NA	NA	NA	6	6	6	7.5	7.5	7.5	138.94	0	18.582	136560000	83868000	52695000	P02452;CON__Q862S4	P02452	Collagen alpha-1(I) chain	COL1A1	-0.512806	0.700858	1.42682	-0.512806	-4.92455	0.0045972	0.0727073	-1.85395
50	0.00662125	0.0254541	0.0344974	-0.00132789	NA	NA	NA	23	23	23	55.9	55.9	55.9	72.911	0	278.07	4986200000	2699200000	2287000000	O00116	O00116	Alkyldihydroxyacetonephosphate synthase, peroxisomal	AGPS	0.0163112	1.01137		0.0163112	0.846986	0.436317	0.614154	-6.60376
2528	0.116365	0.218471	0.219091	0.198871	NA	NA	NA	22	18	18	58.4	49.5	49.5	61.963	0	254.62	4386100000	2253600000	2132600000	Q14195;Q14117	Q14195	Dihydropyrimidinase-related protein 3	DPYSL3	0.188199	1.13934		0.188199	7.15	0.000895468	0.0510738	-0.0469111
3189	-0.140046	-0.195302	-0.102419	-0.00093804	NA	NA	NA	4	4	4	35.2	35.2	35.2	17.419	0	42.654	407770000	224570000	183200000	Q6RW13	Q6RW13	Type-1 angiotensin II receptor-associated protein	AGTRAP	-0.109676	0.926796	1.07899	-0.109676	-2.9808	0.0314609	0.153324	-3.99335
3959	-0.0153158	-0.0369846	0.0106367	0.0486547	NA	NA	NA	51	51	51	33.1	33.1	33.1	252.5	0	305.25	1685700000	872070000	813660000	Q8WYP5	Q8WYP5	Protein ELYS	AHCTF1	0.00174775	1.00121		0.00174775	0.0754662	0.942821	0.961857	-6.99983
1223	0.00460933	0.00360232	0.000865329	0.0305479	NA	NA	NA	23	23	23	52.8	52.8	52.8	47.716	0	137.25	17967000000	9612300000	8355000000	P23526	P23526	Adenosylhomocysteinase	AHCY	0.00990622	1.00689		0.00990622	0.523223	0.623556	0.763878	-6.84424
363	-0.0337615	-0.0377545	-0.0405562	-0.0569413	NA	NA	NA	21	21	10	46.8	46.8	26	58.951	0	155.91	4204500000	2233000000	1971500000	O43865	O43865	Putative adenosylhomocysteinase 2	AHCYL1	-0.0422534	0.971137	1.02972	-0.0422534	-2.27487	0.0729491	0.225791	-4.9013
4282	-0.0265724	-0.0810032	-0.144536	-0.113036	NA	NA	NA	14	3	3	25.5	7.5	7.5	66.72	0	37.481	379910000	203200000	176710000	Q96HN2	Q96HN2	Putative adenosylhomocysteinase 3	AHCYL2	-0.0912869	0.938685	1.06532	-0.0912869	-3.41128	0.0195574	0.124866	-3.46901
3009	-0.272785	-0.295163	-0.176821	0.0985544	NA	NA	NA	10	10	10	11.7	11.7	11.7	168.35	0	31.215	159320000	106150000	53164000	Q5TGY3	Q5TGY3	AT-hook DNA-binding motif-containing protein 1	AHDC1	-0.161554	0.894062	1.11849	-0.161554	-2.21429	0.0786539	0.235262	-4.98078
2217	0.216486	0.179129	0.121281	0.230326	NA	NA	NA	8	7	7	16.9	15.7	15.7	75.663	0	41.526	147630000	75790000	71844000	Q03519	Q03519	Antigen peptide transporter 2	TAP2	0.186806	1.13824		0.186806	7.10157	0.000923528	0.0510738	-0.0804403
3485	-0.0369106	-0.189072	-0.151939	-0.110994	NA	NA	NA	148	148	148	55.6	55.6	55.6	616.62	0	323.31	10342000000	5783100000	4558800000	Q8IVF2	Q8IVF2	Protein AHNAK2	AHNAK2	-0.122229	0.918767	1.08842	-0.122229	-3.90756	0.0117241	0.101732	-2.8998
677	0.128293	0.0918014	0.00662125	0.0508847	NA	NA	NA	16	16	16	66.9	66.9	66.9	38.274	0	166.08	3964500000	2127300000	1837100000	O95433	O95433	Activator of 90 kDa heat shock protein ATPase homolog 1	AHSA1	0.0694001	1.04928		0.0694001	2.53532	0.0530494	0.193633	-4.5613
4133	0.136716	-0.0204428	0.0388575	-0.0167893	NA	NA	NA	11	11	11	46.1	46.1	46.1	35.023	0	95.098	560640000	294970000	265670000	Q96BJ3	Q96BJ3	Axin interactor, dorsalization-associated protein	AIDA	0.0345854	1.02426		0.0345854	1.0201	0.355271	0.544107	-6.4403
719	-0.0903881	-0.0405266	0.00259443	-0.0444045	NA	NA	NA	18	18	18	40	40	40	66.9	0	117.02	2352500000	1283100000	1069500000	O95831	O95831	Apoptosis-inducing factor 1, mitochondrial	AIFM1	-0.0431812	0.970513	1.03038	-0.0431812	-1.84178	0.12591	0.300542	-5.46759
4586	0.0749164	0.0270125	0.0780633	-0.00300396	NA	NA	NA	11	11	11	39.7	39.7	39.7	40.526	0	71.304	791030000	412790000	378240000	Q9BRQ8	Q9BRQ8	Apoptosis-inducing factor 2	AIFM2	0.0442471	1.03114		0.0442471	1.86313	0.122528	0.296739	-5.43996
5293	-0.164868	-0.211632	0.0180643	0.0371714	NA	NA	NA	2	2	2	9.8	9.8	9.8	28.222	0.00015415	5.2602	54263000	29545000	24718000	Q9NVV5	Q9NVV5	Androgen-induced gene 1 protein	AIG1	-0.0803161	0.94585	1.05725	-0.0803161	-1.52714	0.188293	0.375229	-5.86613
2326	-0.0429174	-0.00355341	0.0167816	-0.0270868	NA	NA	NA	18	17	17	73.1	72.8	72.8	34.352	0	231.94	5602800000	3022300000	2580600000	Q12904	Q12904	Aminoacyl tRNA synthase complex-interacting multifunctional protein 1;Endothelial monocyte-activating polypeptide 2	AIMP1	-0.014194	0.99021	1.00989	-0.014194	-0.681162	0.52655	0.68817	-6.73867
2371	0.0469799	0.00504059	-0.012621	-0.00630393	NA	NA	NA	12	12	12	53.4	53.4	53.4	35.348	0	123.65	2529600000	1383300000	1146400000	Q13155	Q13155	Aminoacyl tRNA synthase complex-interacting multifunctional protein 2	AIMP2	0.00827389	1.00575		0.00827389	0.394896	0.709485	0.823443	-6.9116
59	-0.052117	-0.0233285	-0.145318	-0.0790969	NA	NA	NA	14	14	14	54.8	54.8	54.8	37.636	0	110.01	1872500000	1038500000	834010000	O00170	O00170	AH receptor-interacting protein	AIP	-0.0749651	0.949365	1.05334	-0.0749651	-2.74789	0.0411889	0.171882	-4.28757
4294	0.0775164	0.139862	0.0526941	0.0668125	NA	NA	NA	14	13	13	44.8	43.3	43.3	56.933	0	54.71	326000000	167300000	158700000	Q96IF1;A6NIX2	Q96IF1	LIM domain-containing protein ajuba	AJUBA	0.0842212	1.06012		0.0842212	3.57483	0.0164524	0.114636	-3.27712
760	-0.0381989	-0.14634	0.0204844	-0.0741221	NA	NA	NA	11	11	10	66	66	61.3	21.635	0	75.056	1533800000	854970000	678800000	P00568	P00568	Adenylate kinase isoenzyme 1	AK1	-0.0595441	0.959567	1.04214	-0.0595441	-1.8181	0.129775	0.305336	-5.49819
680	0.196103	0.207518	0.20964	0.120883	NA	NA	NA	23	23	20	24.4	24.4	22.6	121.85	0	114.82	1146900000	573860000	573080000	O95466	O95466	Formin-like protein 1	FMNL1	0.183536	1.13566		0.183536	7.48683	0.000726002	0.0504696	0.180269
5592	0.0490731	0.0626743	-0.0372511	-0.0176361	NA	NA	NA	13	13	13	66.5	66.5	66.5	25.565	0	62.378	1369200000	699200000	670030000	Q9UIJ7	Q9UIJ7	GTP:AMP phosphotransferase AK3, mitochondrial	AK3	0.014215	1.0099		0.014215	0.538434	0.613771	0.755474	-6.83512
1275	0.100978	-0.0126937	0.0758749	0.136716	NA	NA	NA	10	10	10	62.3	62.3	62.3	25.268	0	44.941	1301600000	686580000	615050000	P27144	P27144	Adenylate kinase 4, mitochondrial	AK4	0.0752188	1.05352		0.0752188	2.44191	0.0594092	0.204617	-4.6828
5875	0.0367495	0.188021	0.044464	-0.00145786	NA	NA	NA	7	7	7	65.1	65.1	65.1	20.061	0	85.722	655010000	359930000	295080000	Q9Y3D8	Q9Y3D8	Adenylate kinase isoenzyme 6	AK6	0.0669442	1.0475		0.0669442	1.79842	0.133077	0.308136	-5.52355
4014	0.252052	0.0939657	0.111566	0.420725	NA	NA	NA	13	13	13	19.7	19.7	19.7	97.34	0	43.093	143840000	70059000	73778000	Q92667	Q92667	A-kinase anchor protein 1, mitochondrial	AKAP1	0.219577	1.16439		0.219577	3.54378	0.0169958	0.116674	-3.31322
311	-0.0608336	-0.0827592	-0.278934	-0.243404	NA	NA	NA	10	10	10	27	27	27	73.817	0	59.588	86983000	50238000	36745000	O43572	O43572	A-kinase anchor protein 10, mitochondrial	AKAP10	-0.166483	0.891012	1.12232	-0.166483	-3.55032	0.0168797	0.116451	-3.30561
1549	-0.67121	NaN	-0.449513	-0.32054	NA	NA	NA	4	4	4	10.8	10.8	10.8	74.596	0	8.0063	31041000	18624000	12418000	P42898	P42898	Methylenetetrahydrofolate reductase	MTHFR	-0.480421	0.716768	1.39515	-0.480421	-6.24783	0.00360331	0.0699336	-1.22722
2311	-0.252123	0.180021	-0.313889	-0.0816443	NA	NA	NA	14	14	14	9.5	9.5	9.5	307.55	0	62.007	102340000	55939000	46403000	Q12802	Q12802	A-kinase anchor protein 13	AKAP13	-0.116909	0.922161	1.08441	-0.116909	-1.32495	0.24348	0.433745	-6.10853
2182	-0.00507277	0.0238941	0.0447438	-0.0307372	NA	NA	NA	5	5	5	9.6	9.6	9.6	80.735	0	8.1107	322500000	172310000	150190000	Q02040	Q02040	A-kinase anchor protein 17A	AKAP17A	0.00820698	1.0057		0.00820698	0.368575	0.727797	0.836669	-6.92325
5797	0.160404	0.021764	0.0298416	0.090447	NA	NA	NA	23	23	23	41.2	41.2	41.2	94.659	0	244.42	1339400000	704450000	635000000	Q9Y2D5	Q9Y2D5	A-kinase anchor protein 2	AKAP2	0.0756142	1.05381		0.0756142	2.43975	0.0595656	0.204806	-4.68562
356	0.0858326	0.0255958	-0.110744	-0.0310614	NA	NA	NA	17	17	17	40.8	40.8	40.8	76.107	0	214.82	988850000	533290000	455550000	O43823	O43823	A-kinase anchor protein 8	AKAP8	-0.00759425	0.99475	1.00528	-0.00759425	-0.203029	0.847254	0.909997	-6.97872
5697	-0.0409866	0.214498	0.15562	-0.011588	NA	NA	NA	8	8	8	20.7	20.7	20.7	71.648	0	63.493	342150000	179090000	163060000	Q9ULX6	Q9ULX6	A-kinase anchor protein 8-like	AKAP8L	0.0793858	1.05657		0.0793858	1.52413	0.189016	0.376166	-5.86982
4536	0.0209111	0.10044	-0.0145724	-0.145031	NA	NA	NA	47	47	47	16.1	16.1	16.1	453.66	0	86.813	413820000	222260000	191560000	Q99996	Q99996	A-kinase anchor protein 9	AKAP9	-0.00956308	0.993393	1.00665	-0.00956308	-0.217809	0.836337	0.904536	-6.97504
1040	-0.0177529	-0.0871049	-0.0118643	-0.0510404	NA	NA	NA	17	17	17	59.1	59.1	59.1	36.573	0	216.66	7578000000	4196900000	3381100000	P14550	P14550	Alcohol dehydrogenase [NADP(+)]	AKR1A1	-0.0419406	0.971347	1.0295	-0.0419406	-1.85168	0.12433	0.298392	-5.45479
1056	0.0100636	0.0422241	0.0173518	-0.0215407	NA	NA	NA	14	14	13	57.3	57.3	54.7	35.853	0	103.83	4776400000	2585600000	2190800000	P15121	P15121	Aldose reductase	AKR1B1	0.0120247	1.00837		0.0120247	0.576826	0.589483	0.739056	-6.8111
4229	-0.618517	-0.376845	-0.229551	-0.689125	NA	NA	NA	4	4	4	9.1	9.1	9.1	62.554	0	10.912	46986000	28150000	18836000	Q96F45;Q9H7S9	Q96F45	Zinc finger protein 503	ZNF503	-0.478509	0.717719	1.3933	-0.478509	-5.61376	0.0026266	0.0646903	-1.23045
304	0.0437644	-0.0213504	0.0632269	-0.0216433	NA	NA	NA	11	11	11	43.2	43.2	43.2	39.589	0	67.639	961240000	515210000	446040000	O43488;Q8NHP1;O95154	O43488	Aflatoxin B1 aldehyde reductase member 2	AKR7A2	0.0159994	1.01115		0.0159994	0.639946	0.55086	0.709002	-6.7685
1376	-0.0410015	-0.161508	0.251568	0.327112	NA	NA	NA	8	5	5	23.5	15.4	15.4	55.686	0	9.6565	94707000	52743000	41964000	P31749	P31749	RAC-alpha serine/threonine-protein kinase	AKT1	0.0940426	1.06736		0.0940426	1.01353	0.358102	0.547058	-6.44688
4124	-0.342287	-0.0775281	-0.0591342	-0.40276	NA	NA	NA	5	5	5	19.1	19.1	19.1	27.383	0	10.476	151710000	90686000	61020000	Q96B36	Q96B36	Proline-rich AKT1 substrate 1	AKT1S1	-0.220427	0.858311	1.16508	-0.220427	-3.07434	0.028302	0.145801	-3.87715
1377	-0.00362573	-0.00542031	-0.00339428	0.0791561	NA	NA	NA	10	10	7	28.1	28.1	20	55.768	0	28.282	388510000	212510000	176000000	P31751	P31751	RAC-beta serine/threonine-protein kinase	AKT2	0.0166789	1.01163		0.0166789	0.684232	0.524769	0.686911	-6.73639
5774	-0.0600213	-0.0136983	-0.0857723	-0.00691261	NA	NA	NA	7	4	4	22.1	14	14	55.774	0	25.936	116010000	63435000	52572000	Q9Y243	Q9Y243	RAC-gamma serine/threonine-protein kinase	AKT3	-0.0416011	0.971576	1.02926	-0.0416011	-1.77935	0.13636	0.312389	-5.54808
5017	0.0116388	-0.0970543	-0.113286	-0.208428	NA	NA	NA	4	4	4	26	26	26	33.128	0	23.162	102900000	56853000	46045000	Q9H8T0	Q9H8T0	AKT-interacting protein	AKTIP	-0.101782	0.931881	1.0731	-0.101782	-2.56816	0.0509935	0.190611	-4.51874
1022	-0.0249862	-0.0598709	-0.00118347	NaN	NA	NA	NA	6	6	6	26.4	26.4	26.4	36.294	0	24.408	122970000	63829000	59136000	P13716	P13716	Delta-aminolevulinic acid dehydratase	ALAD	-0.0286802	0.980317	1.02008	-0.0286802	-1.08433	0.340478	0.530725	-6.22324
1105	0.245861	0.149129	0.177599	0.156914	NA	NA	NA	30	30	30	37.4	37.4	37.4	129.29	0	197.82	1802800000	910130000	892710000	P17301	P17301	Integrin alpha-2	ITGA2	0.182376	1.13475		0.182376	7.29661	0.000816488	0.0510738	0.0532519
2475	-0.00697059	0.00590291	-0.0168915	0.0694271	NA	NA	NA	17	17	17	42.4	42.4	42.4	65.102	0	108.38	2936300000	1582200000	1354100000	Q13740	Q13740	CD166 antigen	ALCAM	0.012867	1.00896		0.012867	0.543939	0.610253	0.752765	-6.83177
3574	-0.0687406	-0.00228126	-0.081049	-0.189631	NA	NA	NA	14	14	14	25.3	25.3	25.3	85.126	0	74.384	617760000	339280000	278480000	Q8IZ83	Q8IZ83	Aldehyde dehydrogenase family 16 member A1	ALDH16A1	-0.0854255	0.942507	1.061	-0.0854255	-2.41728	0.061222	0.208134	-4.71494
1845	0.014641	0.0970713	0.0794293	0.0506061	NA	NA	NA	33	33	33	56.5	56.5	56.5	87.301	0	281.46	5360700000	2801800000	2558900000	P54886	P54886	Delta-1-pyrroline-5-carboxylate synthase;Glutamate 5-kinase;Gamma-glutamyl phosphate reductase	ALDH18A1	0.0604369	1.04278		0.0604369	2.63142	0.0472763	0.183404	-4.43703
1364	-0.0102506	0.0278618	-0.00168891	0.0564447	NA	NA	NA	15	14	14	36.9	35.4	35.4	57.206	0	117.07	2177000000	1158300000	1018700000	P30837;P47895	P30837	Aldehyde dehydrogenase X, mitochondrial	ALDH1B1	0.0180917	1.01262		0.0180917	0.834781	0.442538	0.618373	-6.61446
810	0.0298416	-0.0364075	0.0875986	0.0377336	NA	NA	NA	22	22	20	54.7	54.7	51.6	56.381	0	130.77	3836200000	2038800000	1797500000	P05091;P00352	P05091	Aldehyde dehydrogenase, mitochondrial	ALDH2	0.0296916	1.02079		0.0296916	1.10232	0.321382	0.513125	-6.35574
1750	0.0321009	0.0255958	0.158337	0.119954	NA	NA	NA	11	11	10	24.7	24.7	22.3	54.847	0	41.538	924310000	496600000	427710000	P51648	P51648	Fatty aldehyde dehydrogenase	ALDH3A2	0.0839969	1.05995		0.0839969	2.67372	0.0449575	0.178531	-4.38259
1327	-0.0762955	-0.178486	-0.146835	-0.0425162	NA	NA	NA	13	13	13	27.4	27.4	27.4	61.719	0	53.885	345390000	188600000	156790000	P30038	P30038	Delta-1-pyrroline-5-carboxylate dehydrogenase, mitochondrial	ALDH4A1	-0.111033	0.925925	1.08	-0.111033	-3.64805	0.0152478	0.110973	-3.19257
1751	-0.02116	-0.00887091	0.0241777	0.116365	NA	NA	NA	12	12	12	32.3	32.3	32.3	57.214	0	92.055	493520000	264370000	229150000	P51649	P51649	Succinate-semialdehyde dehydrogenase, mitochondrial	ALDH5A1	0.0276279	1.01933		0.0276279	0.9111	0.404739	0.589562	-6.5457
2189	-0.0638162	-0.0644045	-0.0402447	-0.0502932	NA	NA	NA	20	20	20	53.6	53.6	53.6	57.839	0	101.73	1960800000	1089200000	871520000	Q02252	Q02252	Methylmalonate-semialdehyde dehydrogenase [acylating], mitochondrial	ALDH6A1	-0.0546896	0.962802	1.03864	-0.0546896	-2.92407	0.0335685	0.15726	-4.06439
1654	-0.0302804	-0.0671224	0.0207689	-0.00206449	NA	NA	NA	24	24	24	49.5	49.5	49.5	58.486	0	323.31	10845000000	5913500000	4931400000	P49419	P49419	Alpha-aminoadipic semialdehyde dehydrogenase	ALDH7A1	-0.0196746	0.986455	1.01373	-0.0196746	-0.840059	0.439839	0.617209	-6.60984
1639	0.000288558	0.0430645	0.0382958	0.0267293	NA	NA	NA	21	21	21	49.8	49.8	49.8	53.801	0	158.06	4866000000	2506600000	2359400000	P49189	P49189	4-trimethylaminobutyraldehyde dehydrogenase	ALDH9A1	0.0270945	1.01896		0.0270945	1.38066	0.226903	0.416718	-6.04317
788	-0.0264548	0.0335111	0.0210533	0.0384361	NA	NA	NA	26	26	22	86.8	86.8	75	39.42	0	323.31	76065000000	41064000000	35001000000	P04075	P04075	Fructose-bisphosphate aldolase A	ALDOA	0.0166364	1.0116		0.0166364	0.772866	0.47513	0.645315	-6.6669
928	0.0615688	0.138159	0.106214	0.0581087	NA	NA	NA	14	10	10	57.1	45.3	45.3	39.455	0	148.4	4836100000	2613600000	2222500000	P09972	P09972	Fructose-bisphosphate aldolase C	ALDOC	0.0910126	1.06512		0.0910126	3.86921	0.0121805	0.102888	-2.94239
4616	0.313826	0.0551957	0.0692898	0.00934718	NA	NA	NA	7	7	7	21.1	21.1	21.1	52.518	0	29.47	170590000	90494000	80098000	Q9BT22;Q6GMV1	Q9BT22	Chitobiosyldiphosphodolichol beta-mannosyltransferase	ALG1	0.111915	1.08066		0.111915	1.97964	0.105655	0.274253	-5.28832
4962	0.0287106	0.0861043	0.0802483	-0.0152284	NA	NA	NA	5	5	5	18.5	18.5	18.5	47.091	0	34.436	199760000	106570000	93192000	Q9H553	Q9H553	Alpha-1,3/1,6-mannosyltransferase ALG2	ALG2	0.0449587	1.03165		0.0449587	1.72849	0.145527	0.324296	-5.61324
4015	0.0278618	-0.109561	NaN	0.143524	NA	NA	NA	2	2	2	5	5	5	50.126	0	6.1555	123970000	67864000	56105000	Q92685	Q92685	Dol-P-Man:Man(5)GlcNAc(2)-PP-Dol alpha-1,3-mannosyltransferase	ALG3	0.0206083	1.01439		0.0206083	0.359456	0.737817	0.843717	-6.7818
5997	-0.0260729	0.335712	0.219463	-0.0250155	NA	NA	NA	5	5	5	22.5	22.5	22.5	36.946	0	11.011	182960000	92237000	90718000	Q9Y673	Q9Y673	Dolichyl-phosphate beta-glucosyltransferase	ALG5	0.126022	1.09128		0.126022	1.72289	0.146572	0.325428	-5.62038
4687	0.0501883	-0.211281	-0.173677	0.119954	NA	NA	NA	3	3	3	8.2	8.2	8.2	60.087	0	11.104	134450000	74519000	59932000	Q9BVK2	Q9BVK2	Probable dolichyl pyrophosphate Glc1Man9GlcNAc2 alpha-1,3-glucosyltransferase	ALG8	-0.0537039	0.96346	1.03793	-0.0537039	-0.808695	0.456059	0.62988	-6.63693
2473	0.093425	0.266157	0.172616	NaN	NA	NA	NA	6	6	6	22.9	22.9	22.9	43.831	0	42.564	60754000	30544000	30210000	Q13686	Q13686	Alkylated DNA repair protein alkB homolog 1	ALKBH1	0.177399	1.13084		0.177399	4.15229	0.0149069	0.109814	-2.8296
5356	-1.14634	-0.160073	-0.129655	-0.212233	NA	NA	NA	5	5	5	24.5	24.5	24.5	33.837	0	34.912	75759000	44918000	30840000	Q9NXW9	Q9NXW9	Alpha-ketoglutarate-dependent dioxygenase alkB homolog 4	ALKBH4	-0.412075	0.751542	1.3306	-0.412075	-2.13949	0.086364	0.245225	-5.07895
3156	-0.0136401	-0.123057	0.00230651	-0.131677	NA	NA	NA	12	12	12	42.6	42.6	42.6	44.255	0	66.866	457920000	238400000	219520000	Q6P6C2	Q6P6C2	RNA demethylase ALKBH5	ALKBH5	-0.0665169	0.954941	1.04719	-0.0665169	-2.01345	0.101227	0.268517	-5.24414
3836	0.458172	-0.396612	-0.250062	-0.251985	NA	NA	NA	19	19	19	7.4	7.4	7.4	460.96	0	48.84	65360000	35948000	29412000	Q8TCU4	Q8TCU4	Alstrom syndrome protein 1	ALMS1	-0.110122	0.92651	1.07932	-0.110122	-0.726651	0.500578	0.664946	-6.70398
109	0.145482	0.177727	0.154065	0.214995	NA	NA	NA	22	22	22	41.8	41.8	41.8	68.002	0	112.47	1657700000	831680000	826000000	O00541	O00541	Pescadillo homolog	PES1	0.173067	1.12745		0.173067	7.92539	0.00055908	0.0470413	0.461057
4389	0.0529723	0.0618453	0.105678	0.295253	NA	NA	NA	6	6	6	5.4	5.4	5.4	183.63	0	11.269	97149000	50049000	47100000	Q96Q42	Q96Q42	Alsin	ALS2	0.128937	1.09349		0.128937	2.69588	0.0437931	0.176339	-4.35414
3413	0.146134	0.0213375	0.0433446	0.0250289	NA	NA	NA	8	8	8	41.6	41.6	41.6	26.888	0	105.24	5762600000	3044400000	2718200000	Q86V81	Q86V81	THO complex subunit 4	ALYREF	0.0589612	1.04172		0.0589612	2.0117	0.10145	0.268875	-5.24642
4807	-0.0531793	-0.0702242	0.0315363	-0.0149514	NA	NA	NA	15	15	15	21.3	21.3	21.3	142.51	0	87.293	223800000	127690000	96110000	Q9C0C7	Q9C0C7	Activating molecule in BECN1-regulated autophagy protein 1	AMBRA1	-0.0267046	0.98166	1.01868	-0.0267046	-1.05483	0.340601	0.53078	-6.40508
721	-0.39369	-0.373795	-0.61865	NaN	NA	NA	NA	3	3	3	4.4	4.4	4.4	126.87	0	19.124	44181000	27324000	16857000	O95835	O95835	Serine/threonine-protein kinase LATS1	LATS1	-0.462045	0.725956	1.37749	-0.462045	-7.59304	0.00176434	0.0586689	-0.453886
5650	-0.151827	-0.17314	0.159371	-0.197583	NA	NA	NA	8	8	8	22.9	22.9	22.9	72.995	0	85.18	270270000	147180000	123090000	Q9UKV5	Q9UKV5	E3 ubiquitin-protein ligase AMFR	AMFR	-0.0907947	0.939005	1.06496	-0.0907947	-1.33438	0.240595	0.430781	-6.09755
3305	-0.453597	-0.617477	NaN	-0.31079	NA	NA	NA	3	3	3	15.5	15.5	15.5	34.562	0	9.8219	55122000	31235000	23887000	Q7RTP0	Q7RTP0	Magnesium transporter NIPA1	NIPA1	-0.460621	0.726673	1.37613	-0.460621	-6.81749	0.00262348	0.0646903	-0.879746
1068	0.181802	0.127501	0.211137	0.158596	NA	NA	NA	10	10	10	35.8	35.8	35.8	30.867	0	204.65	4370400000	2253100000	2117300000	P15559	P15559	NAD(P)H dehydrogenase [quinone] 1	NQO1	0.169759	1.12487		0.169759	7.43778	0.000748139	0.0508399	0.147832
2165	-0.0536135	-0.0455059	-0.0793865	0.000432815	NA	NA	NA	23	23	23	29.8	29.8	29.8	100.69	0	105.73	2532200000	1393000000	1139300000	Q01433;Q01432	Q01433	AMP deaminase 2	AMPD2	-0.0445183	0.969614	1.03134	-0.0445183	-1.9946	0.103671	0.271481	-5.26878
3841	-0.378532	-0.634867	-0.306573	NaN	NA	NA	NA	6	6	6	6.9	6.9	6.9	134.3	0	19.754	50786000	28851000	21935000	Q8TD43	Q8TD43	Transient receptor potential cation channel subfamily M member 4	TRPM4	-0.439991	0.737139	1.3566	-0.439991	-5.86598	0.00452074	0.0725238	-1.47868
4886	-0.0355201	0.0214797	-0.0536584	-0.0747753	NA	NA	NA	25	25	25	18.9	18.9	18.9	216.5	0	70.952	551730000	296390000	255350000	Q9H1A4	Q9H1A4	Anaphase-promoting complex subunit 1	ANAPC1	-0.0356185	0.975613	1.025	-0.0356185	-1.46675	0.203378	0.392217	-5.93996
4599	-0.313011	-0.176528	-0.122476	NaN	NA	NA	NA	4	4	4	79.7	79.7	79.7	8.5213	0	32.672	86864000	48900000	37964000	Q9BS18	Q9BS18	Anaphase-promoting complex subunit 13	ANAPC13	-0.204005	0.868137	1.15189	-0.204005	-4.35493	0.0127206	0.104388	-2.6483
4180	0.192573	0.0130691	-0.109405	-0.0522665	NA	NA	NA	2	2	2	41.8	41.8	41.8	11.667	0	20.584	74890000	42557000	32333000	Q96DE5	Q96DE5	Anaphase-promoting complex subunit 16	ANAPC16	0.0109926	1.00765		0.0109926	0.202421	0.847705	0.910157	-6.97887
5617	-4.32543e-05	0.0687396	0.097476	-0.143835	NA	NA	NA	14	14	14	23.6	23.6	23.6	93.827	0	36.181	354120000	200940000	153190000	Q9UJX6	Q9UJX6	Anaphase-promoting complex subunit 2	ANAPC2	0.00558434	1.00388		0.00558434	0.121861	0.907838	0.942815	-6.99438
5616	-0.111602	-0.0649929	-0.00597068	0.0788831	NA	NA	NA	10	10	10	16	16	16	92.115	0	40.982	464410000	118100000	346310000	Q9UJX5	Q9UJX5	Anaphase-promoting complex subunit 4	ANAPC4	-0.0259206	0.982194	1.01813	-0.0259206	-0.702905	0.514023	0.676269	-6.72232
5615	0.0698396	0.0482362	-0.131661	0.128161	NA	NA	NA	15	15	15	28.2	28.2	28.2	85.076	0	72.636	277330000	155170000	122160000	Q9UJX4	Q9UJX4	Anaphase-promoting complex subunit 5	ANAPC5	0.028644	1.02005		0.028644	0.604246	0.572501	0.726192	-6.79306
5614	0.0426443	0.0661237	-0.0837985	0.0475383	NA	NA	NA	16	16	16	36.4	36.4	36.4	66.855	0	87.66	701970000	374960000	327010000	Q9UJX3	Q9UJX3	Anaphase-promoting complex subunit 7	ANAPC7	0.0181269	1.01264		0.0181269	0.559454	0.6004	0.747318	-6.82215
5806	-0.454071	-0.267288	-0.668203	-0.358639	NA	NA	NA	7	7	7	15	15	15	85.763	0	33.769	124980000	73913000	51064000	Q9Y2J4	Q9Y2J4	Angiomotin-like protein 2	AMOTL2	-0.43705	0.738643	1.35383	-0.43705	-6.27995	0.00160454	0.0581092	-0.685174
5470	-0.0523713	0.0147838	-0.0943872	0.0280033	NA	NA	NA	20	20	20	25.1	25.1	25.1	128.4	0	119.92	776750000	360450000	416300000	Q9P2R3	Q9P2R3	Rabankyrin-5	ANKFY1	-0.0259929	0.982144	1.01818	-0.0259929	-0.899136	0.410492	0.594363	-6.55677
3518	0.0142124	-0.0474875	-0.113754	-0.25398	NA	NA	NA	38	25	25	24.3	17.7	17.7	269.45	0	269.52	754900000	423590000	331310000	Q8IWZ3	Q8IWZ3	Ankyrin repeat and KH domain-containing protein 1	ANKHD1	-0.100252	0.93287	1.07196	-0.100252	-2.06808	0.0944774	0.257973	-5.1726
5461	0.0116388	0.0959919	-0.0090161	-0.0345888	NA	NA	NA	10	10	10	17.9	17.9	17.9	122	0	39.669	127350000	68963000	58392000	Q9P2G1	Q9P2G1	Ankyrin repeat and IBR domain-containing protein 1	ANKIB1	0.0160064	1.01116		0.0160064	0.559673	0.600262	0.7473	-6.82202
3447	0.140648	0.068602	-0.0121117	0.0497701	NA	NA	NA	23	23	23	35.3	35.3	35.3	104.11	0	169.72	686320000	354500000	331820000	Q86XL3	Q86XL3	Ankyrin repeat and LEM domain-containing protein 2	ANKLE2	0.0617271	1.04371		0.0617271	2.02043	0.100336	0.267209	-5.235
3481	-0.251041	0.195348	0.293841	-0.149345	NA	NA	NA	5	5	5	17.2	17.2	17.2	49.298	0	8.7972	54954000	29718000	25236000	Q8IV38	Q8IV38	Ankyrin repeat and MYND domain-containing protein 2	ANKMY2	0.0222008	1.01551		0.0222008	0.212556	0.840212	0.906424	-6.97638
3568	0.130536	0.342782	-0.0448211	0.0724488	NA	NA	NA	10	10	10	25.9	25.9	25.9	67.618	0	28.036	153700000	80159000	73544000	Q8IZ07;Q6ZTN6	Q8IZ07	Ankyrin repeat domain-containing protein 13A	ANKRD13A	0.125236	1.09069		0.125236	1.89811	0.117187	0.288461	-5.39457
466	-0.0366738	-0.0234311	-0.066382	-0.095512	NA	NA	NA	43	43	30	25.3	25.3	19.6	274.25	0	323.31	2062500000	1118500000	944030000	O75179	O75179	Ankyrin repeat domain-containing protein 17	ANKRD17	-0.0554997	0.962261	1.03922	-0.0554997	-2.51476	0.0543821	0.195892	-4.58798
201	-0.0953116	-0.0912793	-0.0942486	0.108357	NA	NA	NA	19	19	16	29.2	29.2	25.6	112.96	0	160.7	573360000	317970000	255390000	O15084	O15084	Serine/threonine-protein phosphatase 6 regulatory ankyrin repeat subunit A	ANKRD28	-0.0431206	0.970553	1.03034	-0.0431206	-0.992701	0.36721	0.556335	-6.46755
3075	0.333424	0.148088	-0.105458	-0.0507714	NA	NA	NA	5	5	5	20.9	20.9	20.9	41.088	0	16.8	125510000	67362000	58148000	Q6AI12	Q6AI12	Ankyrin repeat domain-containing protein 40	ANKRD40	0.0813206	1.05799		0.0813206	1.01218	0.358688	0.547628	-6.44823
3668	0.0885487	-0.102279	-0.012359	-0.0885922	NA	NA	NA	9	7	7	11.1	8.3	8.3	107.6	0	10.277	110750000	59929000	50821000	Q8N8A2	Q8N8A2	Serine/threonine-protein phosphatase 6 regulatory ankyrin repeat subunit B	ANKRD44	-0.0286704	0.980323	1.02007	-0.0286704	-0.74011	0.493069	0.659899	-6.69337
5681	-0.116176	0.137897	-0.441948	0.0419438	NA	NA	NA	17	17	17	19	19	19	155.86	0	34.254	122220000	63849000	58371000	Q9ULJ7	Q9ULJ7	Ankyrin repeat domain-containing protein 50	ANKRD50	-0.0945708	0.936551	1.06775	-0.0945708	-0.936652	0.392669	0.579091	-6.52173
3688	0.0479571	-0.00497146	0.0427844	0.119157	NA	NA	NA	16	15	15	23.4	22.5	22.5	115.08	0	83.926	366770000	192610000	174160000	Q8NB46	Q8NB46	Serine/threonine-protein phosphatase 6 regulatory ankyrin repeat subunit C	ANKRD52	0.0512318	1.03615		0.0512318	1.89752	0.117275	0.28856	-5.39533
3121	-0.16503	-0.0916329	NaN	-0.0631529	NA	NA	NA	3	3	3	16.3	16.3	16.3	32.505	0	37.08	85719000	46930000	38789000	Q6NXT1	Q6NXT1	Ankyrin repeat domain-containing protein 54	ANKRD54	-0.106605	0.928771	1.07669	-0.106605	-3.33473	0.0299724	0.14904	-3.62869
4009	-0.179025	-0.0599912	0.127501	-0.260515	NA	NA	NA	8	8	8	12	12	12	123.11	0	23.311	61107000	36226000	24881000	Q92625	Q92625	Ankyrin repeat and SAM domain-containing protein 1A	ANKS1A	-0.0930075	0.937566	1.06659	-0.0930075	-1.36182	0.232386	0.422851	-6.0654
5020	-0.123073	-0.06868	-0.0685287	0.0504668	NA	NA	NA	12	12	12	24.2	24.2	24.2	80.926	0	30.199	230030000	130440000	99587000	Q9H8Y5	Q9H8Y5	Ankyrin repeat and zinc finger domain-containing protein 1	ANKZF1	-0.0524537	0.964295	1.03703	-0.0524537	-1.54764	0.183424	0.36929	-5.84082
5499	-0.426276	-0.292776	-0.569051	NaN	NA	NA	NA	4	4	4	17.3	17.3	17.3	37.465	0	6.9764	36033000	22032000	14001000	Q9UBQ6	Q9UBQ6	Exostosin-like 2;Processed exostosin-like 2	EXTL2	-0.429368	0.742587	1.34664	-0.429368	-6.96115	0.00243054	0.0631057	-0.796959
5299	-0.0800574	-0.114238	0.108892	0.146134	NA	NA	NA	7	7	7	15.9	15.9	15.9	76.328	0	35.871	257450000	151810000	105640000	Q9NW15	Q9NW15	Anoctamin-10	ANO10	0.0151827	1.01058		0.0151827	0.278911	0.791675	0.877766	-6.95716
2871	0.0298416	-0.22006	0.0156403	-0.123575	NA	NA	NA	7	7	7	12.9	12.9	12.9	106.16	0	39.598	161320000	85284000	76040000	Q4KMQ2	Q4KMQ2	Anoctamin-6	ANO6	-0.0745383	0.949646	1.05302	-0.0745383	-1.49138	0.197087	0.385131	-5.90997
1487	-0.0514141	-0.0530895	-0.0385545	-0.0440624	NA	NA	NA	13	13	11	42.6	42.6	36.1	28.585	0	87.868	24627000000	13553000000	11073000000	P39687;O95626;O43423	P39687	Acidic leucine-rich nuclear phosphoprotein 32 family member A	ANP32A	-0.0467801	0.968095	1.03296	-0.0467801	-2.55168	0.0520142	0.192706	-4.54009
4017	0.0275787	0.0479571	0.018919	0.0309717	NA	NA	NA	9	7	7	32.3	20.7	20.7	28.787	0	33.037	2239900000	1209400000	1030600000	Q92688	Q92688	Acidic leucine-rich nuclear phosphoprotein 32 family member B	ANP32B	0.0313566	1.02197		0.0313566	1.67179	0.156479	0.336782	-5.68533
4632	-0.0937867	0.00791302	-0.0865227	-0.12257	NA	NA	NA	8	8	8	49.6	49.6	49.6	30.692	0	126.81	3182300000	1770900000	1411400000	Q9BTT0	Q9BTT0	Acidic leucine-rich nuclear phosphoprotein 32 family member E	ANP32E	-0.0737416	0.950171	1.05244	-0.0737416	-2.57728	0.0504384	0.189326	-4.50694
790	-0.030575	-0.0483675	0.0219061	-0.00479769	NA	NA	NA	23	23	23	71.7	71.7	71.7	38.714	0	310.21	44238000000	24308000000	19930000000	P04083	P04083	Annexin A1	ANXA1	-0.0154585	0.989342	1.01077	-0.0154585	-0.71096	0.509434	0.67228	-6.71616
1726	0.0626743	-0.0763716	-0.0331118	-0.0684077	NA	NA	NA	17	17	16	36.8	36.8	35	54.389	0	159.51	3388600000	1845400000	1543200000	P50995	P50995	Annexin A11	ANXA11	-0.0288042	0.980232	1.02017	-0.0288042	-0.934013	0.393902	0.580226	-6.52422
853	0.054779	-0.0944643	0.00460933	-0.0203697	NA	NA	NA	28	28	28	76.7	76.7	76.7	38.604	0	323.31	195240000000	105970000000	89269000000	P07355;A6NMY6	P07355;A6NMY6	Annexin A2;Putative annexin A2-like protein	ANXA2;ANXA2P2	-0.0138614	0.990438	1.00965	-0.0138614	-0.4572	0.667037	0.792426	-6.88105
1004	0.0382958	-0.0473832	0.0112093	0.00259443	NA	NA	NA	15	15	15	48.3	48.3	48.3	36.375	0	84.248	2004600000	1069900000	934750000	P12429	P12429	Annexin A3	ANXA3	0.00117908	1.00082		0.00117908	0.0514817	0.96097	0.974668	-7.00164
915	0.17594	-0.170345	-0.00831944	-0.00643435	NA	NA	NA	14	14	14	52	52	52	35.882	0	132.34	2063100000	1143500000	919680000	P09525	P09525	Annexin A4	ANXA4	-0.0022897	0.998414	1.00159	-0.0022897	-0.0393473	0.970163	0.980931	-7.0023
897	-0.0131304	0.0113525	-0.0181473	-0.0385396	NA	NA	NA	22	22	22	76.9	76.9	76.9	35.936	0	253.6	39911000000	21832000000	18079000000	P08758	P08758	Annexin A5	ANXA5	-0.0146162	0.98992	1.01018	-0.0146162	-0.736946	0.494827	0.660866	-6.69588
875	0.101784	-0.0264108	-0.0887916	-0.0574217	NA	NA	NA	36	36	36	66.3	66.3	66.3	75.872	0	308.65	12245000000	6674900000	5570500000	P08133	P08133	Annexin A6	ANXA6	-0.01771	0.987799	1.01235	-0.01771	-0.473786	0.655963	0.78622	-6.87223
1156	0.0460021	0.0408223	0.0251707	0.0241777	NA	NA	NA	15	15	15	33.4	33.4	33.4	52.739	0	113.75	4276900000	2276100000	2000800000	P20073	P20073	Annexin A7	ANXA7	0.0340432	1.02388		0.0340432	1.82558	0.12854	0.304038	-5.48853
821	-0.378776	-0.154056	-0.65929	-0.524666	NA	NA	NA	4	4	4	25.1	25.1	25.1	35.675	0	33.014	132780000	82795000	49985000	P05412	P05412	Transcription factor AP-1	JUN	-0.429197	0.742675	1.34648	-0.429197	-4.96572	0.00443906	0.0721706	-1.81487
2298	-0.045089	-0.00333645	0.000865329	-0.0644045	NA	NA	NA	33	20	20	46.9	32.8	32.8	104.64	0	190.42	2690200000	1315900000	1374300000	Q10567	Q10567	AP-1 complex subunit beta-1	AP1B1	-0.0279912	0.980785	1.01959	-0.0279912	-1.2712	0.26053	0.451306	-6.17036
338	-0.0178552	0.0565835	0.0411028	-0.00395845	NA	NA	NA	21	21	21	31.8	31.8	31.8	91.35	0	166.38	2076900000	1103800000	973050000	O43747	O43747	AP-1 complex subunit gamma-1	AP1G1	0.0189682	1.01323		0.0189682	0.8303	0.444839	0.620476	-6.61835
553	-0.187329	0.0304067	-0.0386137	0.0318186	NA	NA	NA	6	6	6	10.6	10.6	10.6	87.116	0	9.6804	200520000	105150000	95366000	O75843	O75843	AP-1 complex subunit gamma-like 2	AP1G2	-0.0409294	0.972029	1.02878	-0.0409294	-0.927163	0.397117	0.583378	-6.53068
4737	-0.016512	0.0251707	0.0402613	0.049352	NA	NA	NA	21	21	21	58.2	58.2	58.2	48.586	0	74.741	2870100000	1546500000	1323600000	Q9BXS5;Q9Y6Q5	Q9BXS5	AP-1 complex subunit mu-1	AP1M1	0.024568	1.01718		0.024568	1.14689	0.304208	0.494186	-6.30826
1968	0.064469	0.0950467	0.0150693	0.063779	NA	NA	NA	3	3	3	20.3	20.3	20.3	18.733	0	30.013	675590000	366800000	308780000	P61966	P61966	AP-1 complex subunit sigma-1A	AP1S1	0.059591	1.04217		0.059591	2.67532	0.044872	0.178355	-4.38053
1880	0.0199154	0.281194	-0.0802099	0.130272	NA	NA	NA	3	3	3	21.7	21.7	21.7	18.615	0	33.194	189360000	95581000	93782000	P56377	P56377	AP-1 complex subunit sigma-2	AP1S2	0.0877929	1.06274		0.0877929	1.38882	0.224568	0.413956	-6.0335
708	-0.03354	-0.0515338	-0.0396218	-0.0451635	NA	NA	NA	42	42	34	54.7	54.7	44.3	107.54	0	323.31	5566100000	3081700000	2484400000	O95782	O95782	AP-2 complex subunit alpha-1	AP2A1	-0.0424648	0.970995	1.02987	-0.0424648	-2.30914	0.0699204	0.223155	-4.85638
622	-0.158768	0.032524	-0.112132	-0.0783656	NA	NA	NA	28	20	20	39.6	28.9	28.9	103.96	0	75.147	840510000	408020000	432480000	O94973	O94973	AP-2 complex subunit alpha-2	AP2A2	-0.0791854	0.946592	1.05642	-0.0791854	-2.16157	0.0840072	0.24275	-5.04997
2038	0.00504059	-0.0202381	-0.000158663	-0.0148056	NA	NA	NA	35	35	22	49	49	34.7	104.55	0	234.79	6780500000	3701200000	3079300000	P63010	P63010	AP-2 complex subunit beta	AP2B1	-0.00754044	0.994787	1.00524	-0.00754044	-0.402544	0.704204	0.819201	-6.90807
4168	-0.0682413	0.0097772	-0.000129853	-0.0347809	NA	NA	NA	20	20	20	49.9	49.9	49.9	49.654	0	100.79	2596400000	1469600000	1126900000	Q96CW1	Q96CW1	AP-2 complex subunit mu	AP2M1	-0.0233437	0.98395	1.01631	-0.0233437	-1.02203	0.354441	0.543088	-6.43836
1814	-0.0465336	0.00719549	0.0494913	-0.076828	NA	NA	NA	6	6	6	43	43	43	17.018	0	10.517	601370000	324530000	276840000	P53680	P53680	AP-2 complex subunit sigma	AP2S1	-0.0166687	0.988513	1.01162	-0.0166687	-0.585477	0.584092	0.735649	-6.80549
65	-0.0517879	-0.0497107	-0.00723156	-0.106886	NA	NA	NA	31	31	31	35.7	35.7	35.7	121.32	0	134.19	1626100000	877530000	748550000	O00203;Q13367	O00203	AP-3 complex subunit beta-1	AP3B1	-0.053904	0.963326	1.03807	-0.053904	-2.23048	0.0770836	0.233101	-4.95953
137	-0.0753528	-0.0280574	-0.0885615	-0.0595701	NA	NA	NA	32	32	32	36.2	36.2	36.2	130.16	0	213.2	1862700000	1007300000	855390000	O14617	O14617	AP-3 complex subunit delta-1	AP3D1	-0.0628854	0.957347	1.04455	-0.0628854	-3.02232	0.0300123	0.14904	-3.94163
5821	-0.00699962	-0.0389249	-0.126974	-0.0417587	NA	NA	NA	14	14	12	49.8	49.8	45	46.939	0	136.44	979950000	519370000	460580000	Q9Y2T2	Q9Y2T2	AP-3 complex subunit mu-1	AP3M1	-0.0536643	0.963486	1.0379	-0.0536643	-1.98373	0.105109	0.273655	-5.28299
3990	-0.0208526	0.0772429	-0.00984383	0.111031	NA	NA	NA	7	7	7	38.3	38.3	38.3	21.732	0	48.331	936680000	493360000	443320000	Q92572	Q92572	AP-3 complex subunit sigma-1	AP3S1	0.0393944	1.02768		0.0393944	1.26394	0.262916	0.453153	-6.17862
62	-0.00710107	0.0701146	0.505688	0.0646069	NA	NA	NA	4	4	4	12.6	12.6	12.6	49.976	0	6.8936	122620000	65410000	57211000	O00189	O00189	AP-4 complex subunit mu-1	AP4M1	0.158327	1.11599		0.158327	1.69678	0.151553	0.330901	-5.65363
2840	-0.0519972	-0.0916021	-0.0838597	0.00805652	NA	NA	NA	9	9	9	16.6	16.6	16.6	93.948	0	20.057	84594000	44011000	40583000	Q2VPB7	Q2VPB7	AP-5 complex subunit beta-1	AP5B1	-0.0548506	0.962694	1.03875	-0.0548506	-2.16379	0.0837739	0.24229	-5.04705
4869	-0.173254	0.0136409	0.687867	NaN	NA	NA	NA	4	4	4	12.4	12.4	12.4	54.766	0	6.6564	56903000	27407000	29496000	Q9H0R1	Q9H0R1	AP-5 complex subunit mu-1	AP5M1	0.176085	1.12981		0.176085	0.934306	0.404151	0.588989	-6.37193
283	-0.207844	-0.0155638	-0.0560562	-0.140269	NA	NA	NA	7	7	7	14.9	14.9	14.9	88.604	0	46.921	215200000	128440000	86759000	O43299	O43299	AP-5 complex subunit zeta-1	AP5Z1	-0.104933	0.929848	1.07544	-0.104933	-2.74632	0.0412652	0.171882	-4.28958
150	0.0227584	-0.14178	-0.425579	NaN	NA	NA	NA	4	4	4	5	5	5	141.84	0	5.9499	48627000	26601000	22026000	O14727	O14727	Apoptotic protease-activating factor 1	APAF1	-0.181534	0.881765	1.13409	-0.181534	-1.88064	0.134795	0.310095	-5.30286
66	-0.109763	-0.159573	0.0563061	-0.0512646	NA	NA	NA	12	12	11	27.7	27.7	26.3	77.243	0	67.95	292270000	165000000	127270000	O00213	O00213	Amyloid beta A4 precursor protein-binding family B member 1	APBB1	-0.0660736	0.955234	1.04686	-0.0660736	-1.62921	0.165248	0.347261	-5.73907
4039	-0.318614	0.00187425	0.0308304	-0.0674398	NA	NA	NA	11	10	10	22.4	21.1	21.1	83.373	0	26.543	126440000	74807000	51631000	Q92870	Q92870	Amyloid beta A4 precursor protein-binding family B member 2	APBB2	-0.0883373	0.940606	1.06314	-0.0883373	-1.3651	0.231423	0.422216	-6.06154
1242	-0.0825453	0.0736831	0.134352	-0.0916482	NA	NA	NA	26	26	26	14.3	14.3	14.3	311.64	0	81.564	282410000	156510000	125890000	P25054	P25054	Adenomatous polyposis coli protein	APC	0.0084604	1.00588		0.0084604	0.177027	0.866555	0.921077	-6.98458
1025	-0.0984437	-0.0395032	-0.0483824	-0.0540927	NA	NA	NA	21	21	21	44.9	44.9	44.9	81.224	0	185.85	6393100000	3486300000	2906800000	P13798	P13798	Acylamino-acid-releasing enzyme	APEH	-0.0601055	0.959194	1.04254	-0.0601055	-2.88377	0.0351619	0.160862	-4.11511
1282	0.0709388	0.00949053	-0.0291905	-0.0307813	NA	NA	NA	14	14	14	56.6	56.6	56.6	35.554	0	149.65	8658500000	4791900000	3866600000	P27695	P27695	DNA-(apurinic or apyrimidinic site) lyase;DNA-(apurinic or apyrimidinic site) lyase, mitochondrial	APEX1	0.00511438	1.00355		0.00511438	0.196683	0.851954	0.913261	-6.98023
4796	-0.0354018	0.0054719	-0.0345888	-0.0584279	NA	NA	NA	22	22	22	51.9	51.9	51.9	59.004	0	207.81	5577800000	2983900000	2593800000	Q9BZZ5	Q9BZZ5	Apoptosis inhibitor 5	API5	-0.0307367	0.97892	1.02153	-0.0307367	-1.47069	0.202358	0.391225	-5.93517
2915	-0.284493	NaN	-0.450104	-0.513605	NA	NA	NA	4	4	4	6.6	6.6	6.6	130.8	0	23.773	43439000	25666000	17773000	Q58EX7	Q58EX7	Puratrophin-1	PLEKHG4	-0.416067	0.749465	1.33429	-0.416067	-7.67897	0.00169226	0.0583212	-0.409735
3607	0.207018	0.129349	NaN	0.0847447	NA	NA	NA	3	3	3	25.4	25.4	25.4	15.893	0	15.15	69045000	38888000	30157000	Q8N2Z9	Q8N2Z9	Centromere protein S	APITD1	0.140371	1.10219		0.140371	4.04602	0.0162351	0.113605	-2.92726
32	-0.562964	-0.145573	-0.362918	-0.566335	NA	NA	NA	6	6	6	5.3	5.3	5.3	197.3	0	7.7727	30049000	16407000	13642000	A7E2V4	A7E2V4	Zinc finger SWIM domain-containing protein 8	ZSWIM8	-0.409448	0.752912	1.32818	-0.409448	-5.1038	0.00395328	0.0718495	-1.68556
5116	-0.0585031	-0.0193751	0.028852	-0.0292494	NA	NA	NA	11	11	11	35.8	35.8	35.8	46.48	0	54.581	3962900000	2141100000	1821700000	Q9HDC9	Q9HDC9	Adipocyte plasma membrane-associated protein	APMAP	-0.0195689	0.986527	1.01366	-0.0195689	-0.849673	0.434956	0.613054	-6.60139
1641	0.201759	0.13606	0.122871	0.207893	NA	NA	NA	11	11	11	46.6	46.6	46.6	33.269	0	57.114	578230000	297700000	280530000	P49247	P49247	Ribose-5-phosphate isomerase	RPIA	0.167146	1.12283		0.167146	6.69324	0.00120674	0.0540618	-0.372265
791	-0.0139459	0.0436244	-0.0764476	-0.851599	NA	NA	NA	9	7	7	2	1.5	1.5	515.6	0.00015235	4.8513	302950000	176460000	126480000	P04114	P04114	Apolipoprotein B-100;Apolipoprotein B-48	APOB	-0.224592	0.855837	1.16845	-0.224592	-1.35738	0.233698	0.423937	-6.07063
5543	0.19711	0.0897694	0.0569996	0.10675	NA	NA	NA	11	11	9	42.9	42.9	35.9	45.924	0	50.482	781200000	422390000	358810000	Q9UH17;P31941	Q9UH17	DNA dC->dU-editing enzyme APOBEC-3B	APOBEC3B	0.112657	1.08122		0.112657	3.80133	0.0130394	0.105616	-3.01835
5197	-0.095512	-0.039177	-0.00673869	0.0439044	NA	NA	NA	8	8	7	55.8	55.8	49.5	22.826	0	45.549	475600000	255740000	219850000	Q9NRW3	Q9NRW3	DNA dC->dU-editing enzyme APOBEC-3C	APOBEC3C	-0.0243808	0.983242	1.01704	-0.0243808	-0.835753	0.44204	0.617998	-6.61361
3479	-0.0573916	-0.0631228	-0.0142373	0.0913952	NA	NA	NA	7	6	5	22.3	19	15.5	45.02	0	9.2166	98985000	51546000	47439000	Q8IUX4;Q9HC16	Q8IUX4	DNA dC->dU-editing enzyme APOBEC-3F	APOBEC3F	-0.0108391	0.992515	1.00754	-0.0108391	-0.325162	0.758452	0.856444	-6.94079
4562	-0.00271481	0.0761487	0.142087	0.110363	NA	NA	NA	14	14	14	42.1	42.1	42.1	37.092	0	21.096	623380000	328470000	294910000	Q9BQE5	Q9BQE5	Apolipoprotein L2	APOL2	0.081471	1.0581		0.081471	2.68477	0.0443722	0.177606	-4.36839
3212	-0.0134944	-0.0432296	0.169155	0.0453032	NA	NA	NA	8	8	8	42.2	42.2	42.2	29.159	0	26.675	424120000	229480000	194640000	Q6UXV4	Q6UXV4	MICOS complex subunit MIC27	APOOL	0.0394335	1.02771		0.0394335	0.9627	0.380664	0.569302	-6.49681
1062	-0.17132	-0.489382	-0.373925	-0.518494	NA	NA	NA	5	5	5	24.5	24.5	24.5	29.819	0	10.704	198860000	115290000	83571000	P15328	P15328	Folate receptor alpha	FOLR1	-0.38828	0.76404	1.30883	-0.38828	-6.04999	0.00189279	0.0594836	-0.867459
5634	-0.00685463	-0.0186588	-0.0639671	0.0578315	NA	NA	NA	19	19	19	38.1	38.1	38.1	79.663	0	98.233	663930000	359240000	304690000	Q9UKG1	Q9UKG1	DCC-interacting protein 13-alpha	APPL1	-0.00791226	0.994531	1.0055	-0.00791226	-0.295895	0.779411	0.869606	-6.95143
3751	0.0154976	-0.0150097	-0.0537483	-0.0375324	NA	NA	NA	12	12	12	33.1	33.1	33.1	74.493	0	44.148	235340000	120790000	114550000	Q8NEU8	Q8NEU8	DCC-interacting protein 13-beta	APPL2	-0.0226982	0.98439	1.01586	-0.0226982	-1.05068	0.342327	0.532278	-6.40933
860	-0.0562061	0.0304067	-0.00270033	-0.0520122	NA	NA	NA	10	10	10	77.2	77.2	77.2	19.608	0	82.041	3180800000	1742800000	1438000000	P07741	P07741	Adenine phosphoribosyltransferase	APRT	-0.020128	0.986145	1.01405	-0.020128	-0.826832	0.446626	0.621772	-6.62136
3308	-0.0712241	0.00331442	-0.0756721	0.000865329	NA	NA	NA	9	9	9	28.7	28.7	28.7	40.74	0	78.698	335480000	179900000	155580000	Q7Z2E3	Q7Z2E3	Aprataxin	APTX	-0.0356791	0.975572	1.02504	-0.0356791	-1.43262	0.212412	0.401493	-5.98119
383	-0.0613604	-0.0252064	0.0574155	0.0589399	NA	NA	NA	29	28	28	26.1	25.6	25.6	171.29	0	121.86	910820000	465680000	445130000	O60306	O60306	Intron-binding protein aquarius	AQR	0.00744715	1.00518		0.00744715	0.250126	0.812614	0.891238	-6.96612
952	-0.117521	-0.0425756	-0.0323444	-0.00404519	NA	NA	NA	15	15	10	32.2	32.2	23.6	67.585	0	30.742	512960000	280010000	232950000	P10398	P10398	Serine/threonine-protein kinase A-Raf	ARAF	-0.0491215	0.966525	1.03463	-0.0491215	-1.87379	0.120873	0.294035	-5.42613
4374	-0.0128829	0.0204844	-0.00736207	0.00259443	NA	NA	NA	22	22	22	21.1	21.1	21.1	162.19	0	75.781	408420000	224250000	184170000	Q96P48	Q96P48	Arf-GAP with Rho-GAP domain, ANK repeat and PH domain-containing protein 1	ARAP1	0.000708465	1.00049		0.000708465	0.0372377	0.971761	0.981499	-7.0024
3936	-0.0443003	-0.0287048	0.0363276	0.081476	NA	NA	NA	16	16	16	14.8	14.8	14.8	169.84	0	65.878	211570000	116010000	95564000	Q8WWN8	Q8WWN8	Arf-GAP with Rho-GAP domain, ANK repeat and PH domain-containing protein 3	ARAP3	0.0111996	1.00779		0.0111996	0.384027	0.71702	0.828374	-6.9165
1614	-0.0401705	0.0234683	-0.0159284	-0.0259112	NA	NA	NA	22	22	22	46	46	46	57.21	0	135.61	4041900000	2221300000	1820600000	P48444	P48444	Coatomer subunit delta	ARCN1	-0.0146354	0.989907	1.0102	-0.0146354	-0.695501	0.518265	0.679937	-6.72794
2119	0.0344974	0.0261627	0.0180643	0.0533895	NA	NA	NA	9	5	5	62.4	29.3	29.3	20.697	0	25.209	3829900000	2045700000	1784200000	P84077;P61204	P84077;P61204	ADP-ribosylation factor 1;ADP-ribosylation factor 3	ARF1;ARF3	0.0330285	1.02316		0.0330285	1.73075	0.145105	0.323982	-5.61035
1125	0.0285691	0.0712136	0.0775164	0.0194884	NA	NA	NA	9	9	6	63.3	63.3	35.6	20.511	0	117.32	7382500000	4007900000	3374600000	P18085	P18085	ADP-ribosylation factor 4	ARF4	0.0491969	1.03469		0.0491969	2.29073	0.0715304	0.224464	-4.88051
2120	0.0057592	0.0150693	0.0652966	0.141171	NA	NA	NA	9	6	5	63.3	35.6	30	20.529	0	34.357	1673900000	879430000	794510000	P84085	P84085	ADP-ribosylation factor 5	ARF5	0.056824	1.04017		0.056824	1.8771	0.120365	0.293222	-5.42184
1998	0.0790197	0.137635	0.0567222	0.0299829	NA	NA	NA	5	5	5	43.4	43.4	43.4	20.082	0	37.977	1252100000	661890000	590220000	P62330	P62330	ADP-ribosylation factor 6	ARF6	0.07584	1.05397		0.07584	2.97541	0.0316547	0.153358	-4.00008
3660	0.0280033	0.00331442	-0.0671376	-0.0176653	NA	NA	NA	15	15	15	51.5	51.5	51.5	44.667	0	198.65	2469200000	1383100000	1086200000	Q8N6T3	Q8N6T3	ADP-ribosylation factor GTPase-activating protein 1	ARFGAP1	-0.0133713	0.990775	1.00931	-0.0133713	-0.555909	0.602643	0.749018	-6.82437
3654	0.0106367	0.00662125	0.0127833	0.032524	NA	NA	NA	18	17	17	41.3	39.3	39.3	56.72	0	101.13	1275100000	694110000	580950000	Q8N6H7	Q8N6H7	ADP-ribosylation factor GTPase-activating protein 2	ARFGAP2	0.0156413	1.0109		0.0156413	0.836658	0.441577	0.617636	-6.61282
5120	0.0344974	0.0110662	-0.0234458	-0.0445236	NA	NA	NA	19	19	18	46.1	46.1	44.2	56.928	0	74.313	892740000	482800000	409930000	Q9NP61	Q9NP61	ADP-ribosylation factor GTPase-activating protein 3	ARFGAP3	-0.00560145	0.996125	1.00389	-0.00560145	-0.246004	0.815628	0.892654	-6.96732
6011	0.0612924	0.0352017	-0.043408	-0.0399035	NA	NA	NA	33	25	25	26.8	20.6	20.6	208.76	0	111.12	462880000	243940000	218930000	Q9Y6D6	Q9Y6D6	Brefeldin A-inhibited guanine nucleotide-exchange protein 1	ARFGEF1	0.00329565	1.00229		0.00329565	0.119688	0.909472	0.943197	-6.99469
6010	0.0160683	0.0900404	0.0430645	0.0875986	NA	NA	NA	36	36	28	29.5	29.5	23	202.04	0	140.16	806030000	418940000	387090000	Q9Y6D5	Q9Y6D5	Brefeldin A-inhibited guanine nucleotide-exchange protein 2	ARFGEF2	0.059193	1.04188		0.059193	2.57954	0.0503016	0.189224	-4.50401
2602	0.224905	0.163499	0.133958	0.138028	NA	NA	NA	25	25	25	44.6	44.6	44.6	73.602	0	80.67	3847500000	1997600000	1849900000	Q14978	Q14978	Nucleolar and coiled-body phosphoprotein 1	NOLC1	0.165098	1.12124		0.165098	6.75127	0.00116077	0.0538148	-0.329767
1801	-0.0233138	-0.0164682	0.00590291	0.0473989	NA	NA	NA	10	10	10	36.4	36.4	36.4	37.855	0	41.052	444750000	228970000	215770000	P53365	P53365	Arfaptin-2	ARFIP2	0.00337995	1.00235		0.00337995	0.153565	0.884062	0.929556	-6.98918
2480	0.0237522	0.0097772	0.032242	-0.00495696	NA	NA	NA	6	6	6	41.3	41.3	41.3	22.614	0	14.169	93414000	48893000	44522000	Q13795	Q13795	ADP-ribosylation factor-related protein 1	ARFRP1	0.0152036	1.01059		0.0152036	0.790562	0.465639	0.638156	-6.65223
2997	0.162983	0.137635	0.160662	0.198871	NA	NA	NA	17	6	5	30.7	11.3	8	72.572	0	10.705	247240000	125720000	121520000	Q5T9A4	Q5T9A4	ATPase family AAA domain-containing protein 3B	ATAD3B	0.165038	1.1212		0.165038	7.98825	0.00053909	0.0470413	0.499987
2269	-0.00550715	-0.00623147	-0.126061	-0.088899	NA	NA	NA	15	15	15	46	46	46	50.435	0	116.67	2321200000	1258200000	1063000000	Q07960	Q07960	Rho GTPase-activating protein 1	ARHGAP1	-0.0566747	0.961478	1.04007	-0.0566747	-1.8999	0.11692	0.288155	-5.39224
3515	-0.213437	-0.0426054	0.0909888	-0.154538	NA	NA	NA	11	11	11	20.3	20.3	20.3	96.253	0	35.179	153400000	84726000	68671000	Q8IWW6	Q8IWW6	Rho GTPase-activating protein 12	ARHGAP12	-0.0798979	0.946125	1.05694	-0.0798979	-1.44022	0.210366	0.399213	-5.97203
2643	0.180148	0.164786	0.128425	0.181166	NA	NA	NA	18	18	18	30.7	30.7	30.7	74.89	0	95.904	1016200000	519490000	496740000	Q15061	Q15061	WD repeat-containing protein 43	WDR43	0.163631	1.1201		0.163631	7.96681	0.000545812	0.0470413	0.486743
4977	0.135141	0.19774	0.183836	0.117562	NA	NA	NA	13	13	13	23.1	23.1	23.1	78.873	0	37.701	385860000	196700000	189160000	Q9H6R0	Q9H6R0	Putative ATP-dependent RNA helicase DHX33	DHX33	0.15857	1.11618		0.15857	6.74133	0.0011685	0.0538148	-0.337028
2985	-0.178567	0.0739573	0.471968	0.412185	NA	NA	NA	10	10	10	8.3	8.3	8.3	217.33	0	21.728	63930000	33605000	30326000	Q5T5U3	Q5T5U3	Rho GTPase-activating protein 21	ARHGAP21	0.194886	1.14463		0.194886	1.61936	0.167344	0.348999	-5.75144
5467	0.0913952	0.111432	-0.0130285	0.0513026	NA	NA	NA	6	6	6	14.5	14.5	14.5	82.059	0	14.397	71514000	36078000	35437000	Q9P2N2	Q9P2N2	Rho GTPase-activating protein 28	ARHGAP28	0.0602753	1.04266		0.0602753	2.1455	0.0857161	0.244597	-5.07107
2880	-0.0184834	0.0350608	-0.0273514	0.141956	NA	NA	NA	31	31	31	32.8	32.8	32.8	142.06	0	98.037	1290500000	677600000	612880000	Q52LW3	Q52LW3	Rho GTPase-activating protein 29	ARHGAP29	0.0327955	1.02299		0.0327955	0.926144	0.397598	0.583516	-6.53164
2826	0.11063	-0.256804	NaN	-0.175077	NA	NA	NA	9	9	9	10.5	10.5	10.5	156.98	0	12.821	88445000	64614000	23831000	Q2M1Z3	Q2M1Z3	Rho GTPase-activating protein 31	ARHGAP31	-0.107084	0.928463	1.07705	-0.107084	-1.28965	0.268139	0.459276	-6.00183
1124	0.151599	0.145612	0.127369	0.15043	NA	NA	NA	17	17	17	33.8	33.8	33.8	88.053	0	80.526	649800000	335360000	314430000	P18084	P18084	Integrin beta-5	ITGB5	0.143753	1.10477		0.143753	7.70146	0.00063783	0.0478562	0.319738
2346	-0.202323	-0.203568	0.0291349	-0.0161327	NA	NA	NA	18	18	18	16	16	16	172.46	0	62.057	246330000	131570000	114760000	Q13017	Q13017	Rho GTPase-activating protein 5	ARHGAP5	-0.0982222	0.934183	1.07045	-0.0982222	-1.92105	0.113815	0.283741	-5.36473
1776	-0.0174025	-0.0444789	-0.124173	-0.0883314	NA	NA	NA	11	11	11	68.1	68.1	68.1	23.207	0	130.14	30401000000	16974000000	13427000000	P52565	P52565	Rho GDP-dissociation inhibitor 1	ARHGDIA	-0.0685965	0.953565	1.0487	-0.0685965	-2.65168	0.0461495	0.181006	-4.41093
4044	0.0662615	0.0054719	0.115433	0.0503276	NA	NA	NA	21	21	21	30.4	30.4	30.4	102.43	0	66.608	619740000	314380000	305360000	Q92888;REV__Q9BZR6	Q92888	Rho guanine nucleotide exchange factor 1	ARHGEF1	0.0593735	1.04201		0.0593735	2.34039	0.0672767	0.218758	-4.81545
191	-0.00150116	-0.105535	-0.0611798	-0.0785941	NA	NA	NA	17	17	17	21	21	21	151.61	0	145.23	399250000	207210000	192040000	O15013	O15013	Rho guanine nucleotide exchange factor 10	ARHGEF10	-0.0617025	0.958133	1.0437	-0.0617025	-2.4662	0.0576789	0.201171	-4.65115
202	-0.201593	-0.394828	0.0067647	NaN	NA	NA	NA	10	10	10	12.4	12.4	12.4	167.7	0	51.841	109260000	69255000	40000000	O15085	O15085	Rho guanine nucleotide exchange factor 11	ARHGEF11	-0.196552	0.872634	1.14596	-0.196552	-2.28086	0.0862077	0.245127	-4.81839
5407	-0.209829	-0.148801	-0.0738942	0.0900404	NA	NA	NA	12	12	12	15.6	15.6	15.6	173.23	0	45.917	117910000	65266000	52644000	Q9NZN5	Q9NZN5	Rho guanine nucleotide exchange factor 12	ARHGEF12	-0.0856209	0.942379	1.06114	-0.085621	-1.59126	0.173471	0.356734	-5.78661
4377	0.0315363	-0.105008	-0.146515	-0.00277262	NA	NA	NA	15	15	15	13.4	13.4	13.4	221.67	0	71.062	117680000	63125000	54550000	Q96PE2	Q96PE2	Rho guanine nucleotide exchange factor 17	ARHGEF17	-0.0556898	0.962134	1.03936	-0.0556898	-1.48697	0.1982	0.386217	-5.91536
4263	0.156914	0.13711	0.115433	0.165301	NA	NA	NA	27	27	27	37.2	37.2	37.2	89.834	0	79.514	1894800000	971280000	923540000	Q96GQ7	Q96GQ7	Probable ATP-dependent RNA helicase DDX27	DDX27	0.143689	1.10473		0.143689	7.1428	0.000899573	0.0510738	-0.0518793
4059	0.010923	-0.0271456	-0.0704968	-0.0362743	NA	NA	NA	18	18	18	25.9	25.9	25.9	111.54	0	58.823	576320000	305450000	270870000	Q92974	Q92974	Rho guanine nucleotide exchange factor 2	ARHGEF2	-0.0307484	0.978912	1.02154	-0.0307484	-1.37486	0.22858	0.418291	-6.05004
3865	-0.0241057	-0.017826	-0.100902	-0.0176653	NA	NA	NA	30	30	30	31.9	31.9	31.9	164.66	0	113.35	708720000	388340000	320380000	Q8TER5	Q8TER5	Rho guanine nucleotide exchange factor 40	ARHGEF40	-0.0401248	0.972571	1.0282	-0.0401248	-1.66433	0.157981	0.33822	-5.69478
2515	0.0197731	0.0319598	-0.0109046	0.0211954	NA	NA	NA	13	13	11	20.2	20.2	16.8	90.011	0	82.079	456100000	281650000	174450000	Q14155	Q14155	Rho guanine nucleotide exchange factor 7	ARHGEF7	0.0155059	1.01081		0.0155059	0.794371	0.463615	0.636082	-6.64904
127	-0.0491733	-0.0791274	-0.0472341	-0.0980268	NA	NA	NA	46	46	44	35.3	35.3	33.6	242.04	0	323.31	1851100000	1028100000	822950000	O14497	O14497	AT-rich interactive domain-containing protein 1A	ARID1A	-0.0683904	0.953701	1.04855	-0.0683904	-3.33189	0.021302	0.128282	-3.56364
3762	0.0200577	-0.0810948	-0.026352	0.123004	NA	NA	NA	22	20	20	16.5	14.8	14.8	236.12	0	58.311	475170000	264200000	210970000	Q8NFD5	Q8NFD5	AT-rich interactive domain-containing protein 1B	ARID1B	0.00890372	1.00619		0.00890372	0.231936	0.825941	0.898695	-6.97129
3060	-0.100793	-0.165321	-0.0261757	-0.0991545	NA	NA	NA	21	21	21	18.1	18.1	18.1	197.39	0	108.86	474350000	267830000	206520000	Q68CP9	Q68CP9	AT-rich interactive domain-containing protein 2	ARID2	-0.0978611	0.934417	1.07019	-0.0978611	-3.41146	0.0195536	0.124866	-3.46879
1320	0.0356239	-0.0856804	-0.0955583	-0.510272	NA	NA	NA	7	7	7	9.2	9.2	9.2	142.75	0	18.634	63298000	32728000	30569000	P29374	P29374	AT-rich interactive domain-containing protein 4A	ARID4A	-0.163972	0.892564	1.12037	-0.163972	-1.72733	0.145742	0.324296	-5.61471
2873	-0.10925	-0.0771019	-0.0925555	0.148218	NA	NA	NA	21	21	21	22.4	22.4	22.4	147.81	0	47.243	348240000	188830000	159410000	Q4LE39	Q4LE39	AT-rich interactive domain-containing protein 4B	ARID4B	-0.0326724	0.977608	1.02291	-0.0326724	-0.643716	0.548606	0.707045	-6.76584
5936	-0.071679	-0.0659289	-0.115129	0.0265876	NA	NA	NA	14	14	14	44.3	44.3	44.3	64.117	0	103.11	461730000	251770000	209960000	Q9Y4X5	Q9Y4X5	E3 ubiquitin-protein ligase ARIH1	ARIH1	-0.0565373	0.961569	1.03997	-0.0565373	-1.91485	0.114716	0.284532	-5.37279
668	0.0720372	0.10541	0.0247452	-0.0781372	NA	NA	NA	12	12	12	29.8	29.8	29.8	57.818	0	102.66	482870000	262730000	220140000	O95376	O95376	E3 ubiquitin-protein ligase ARIH2	ARIH2	0.0310138	1.02173		0.0310138	0.858532	0.430493	0.609035	-6.59353
1499	0.0127833	0.0483758	-0.0648269	-0.014689	NA	NA	NA	8	8	8	62.4	62.4	62.4	20.417	0	54.94	1847500000	987880000	859650000	P40616	P40616	ADP-ribosylation factor-like protein 1	ARL1	-0.0045892	0.996824	1.00319	-0.0045892	-0.176351	0.867058	0.921364	-6.98472
5352	0.101784	-0.15125	-0.193998	-0.173742	NA	NA	NA	4	4	4	25.5	25.5	25.5	22.876	0	21.353	109590000	59990000	49595000	Q9NXU5	Q9NXU5	ADP-ribosylation factor-like protein 15	ARL15	-0.104302	0.930255	1.07497	-0.104302	-1.8273	0.128259	0.303842	-5.48631
1449	-0.0345593	0.0820213	-0.0251918	-0.0440029	NA	NA	NA	6	6	6	42.9	42.9	42.9	20.878	0	18.984	591590000	327190000	264400000	P36404	P36404	ADP-ribosylation factor-like protein 2	ARL2	-0.00543318	0.996241	1.00377	-0.00543318	-0.185569	0.860202	0.917679	-6.98274
5833	0.0423643	0.0641931	-0.0190388	0.0461418	NA	NA	NA	5	5	5	39.3	39.3	39.3	18.822	0	14.708	361950000	196680000	165280000	Q9Y2Y0	Q9Y2Y0	ADP-ribosylation factor-like protein 2-binding protein	ARL2BP	0.0334151	1.02343		0.0334151	1.45181	0.207286	0.3951	-5.95805
1450	-0.0647213	-0.0387175	-0.0214529	-0.0680447	NA	NA	NA	10	10	10	62.6	62.6	62.6	20.455	0	121.82	3006200000	1675500000	1330700000	P36405	P36405	ADP-ribosylation factor-like protein 3	ARL3	-0.0482341	0.967119	1.034	-0.0482341	-2.39946	0.0625701	0.210009	-4.7382
4859	-0.286603	0.32008	0.0687396	0.033652	NA	NA	NA	4	4	4	29.6	29.6	29.6	21.097	0	11.257	37135000	20714000	16421000	Q9H0F7	Q9H0F7	ADP-ribosylation factor-like protein 6	ARL6	0.0339672	1.02382		0.0339672	0.343328	0.745558	0.848858	-6.9337
2631	-0.101521	-0.0412538	0.129217	0.0825664	NA	NA	NA	2	2	2	8.9	8.9	8.9	23.362	0.0002956	4.0835	432400000	225340000	207050000	Q15041	Q15041	ADP-ribosylation factor-like protein 6-interacting protein 1	ARL6IP1	0.0172522	1.01203		0.0172522	0.378583	0.720809	0.83148	-6.91891
3058	0.127105	0.0517201	0.0381553	0.750092	NA	NA	NA	4	4	4	15.4	15.4	15.4	44.915	0	64.905	299860000	160300000	139560000	Q66PJ3	Q66PJ3	ADP-ribosylation factor-like protein 6-interacting protein 4	ARL6IP4	0.241768	1.18244		0.241768	1.79709	0.133304	0.308425	-5.52527
5275	0.108625	0.114234	0.024887	0.0827026	NA	NA	NA	6	6	2	43	43	12.4	21.539	0	19.846	639700000	341350000	298360000	Q9NVJ2	Q9NVJ2	ADP-ribosylation factor-like protein 8B	ARL8B	0.0826121	1.05893		0.0826121	3.41819	0.0194133	0.124543	-3.46081
5288	-0.160992	-0.118038	0.0471196	-0.175941	NA	NA	NA	9	9	9	58.9	58.9	58.9	31.28	0	41.978	406470000	220380000	186090000	Q9NVT9	Q9NVT9	Armadillo repeat-containing protein 1	ARMC1	-0.101963	0.931764	1.07323	-0.101963	-2.32123	0.0688849	0.221134	-4.84055
5298	0.143002	0.154972	0.136716	0.132643	NA	NA	NA	26	26	26	36.5	36.5	36.5	85.737	0	90.378	1431500000	743200000	688290000	Q9NW13	Q9NW13	RNA-binding protein 28	RBM28	0.141833	1.10331		0.141833	7.65102	0.000657352	0.0478562	0.287317
3119	0.139208	0.0949116	0.0432045	-0.0268516	NA	NA	NA	9	9	9	22.6	22.6	22.6	54.141	0	76.219	196600000	107520000	89074000	Q6NXE6	Q6NXE6	Armadillo repeat-containing protein 6	ARMC6	0.0626181	1.04436		0.0626181	1.88165	0.11967	0.29243	-5.41594
3477	-0.013407	0.0945064	0.0867838	-0.0456697	NA	NA	NA	19	19	19	35.7	35.7	35.7	75.509	0	66.406	720430000	397220000	323220000	Q8IUR7	Q8IUR7	Armadillo repeat-containing protein 8	ARMC8	0.0305534	1.0214		0.0305534	0.924431	0.398406	0.584135	-6.53325
3324	0.0274371	-0.151891	-0.0857416	-0.0806523	NA	NA	NA	6	6	6	8.8	8.8	8.8	91.761	0	19.02	61118000	32480000	28638000	Q7Z3E5	Q7Z3E5	LisH domain-containing protein ARMC9	ARMC9	-0.0727119	0.950849	1.05169	-0.0727119	-2.12518	0.087929	0.247923	-5.09773
5452	0.0775164	-0.213186	-0.0678935	0.0392789	NA	NA	NA	8	8	8	26	26	26	49.18	0	30.032	160940000	91091000	69846000	Q9P291	Q9P291	Armadillo repeat-containing X-linked protein 1	ARMCX1	-0.041071	0.971933	1.02888	-0.041071	-0.76031	0.48195	0.650632	-6.67715
3285	0.211012	-0.0883468	-0.335845	-0.371646	NA	NA	NA	7	7	7	32	32	32	65.683	0	40.585	135070000	83959000	51109000	Q7L311	Q7L311	Armadillo repeat-containing X-linked protein 2	ARMCX2	-0.146206	0.903623	1.10666	-0.146206	-1.36863	0.230392	0.420588	-6.05739
5545	0.00173014	0.0174944	-0.139093	0.024887	NA	NA	NA	12	12	12	42	42	42	42.5	0	125.61	687180000	376100000	311080000	Q9UH62	Q9UH62	Armadillo repeat-containing X-linked protein 3	ARMCX3	-0.0237454	0.983676	1.0166	-0.0237454	-0.672597	0.531541	0.691793	-6.745
5030	-0.162832	-0.0100327	-0.212417	-0.0937097	NA	NA	NA	15	15	15	40.4	40.4	40.4	51.172	0	107.49	1199700000	682310000	517390000	Q9H993	Q9H993	Protein-glutamate O-methyltransferase	ARMT1	-0.119748	0.920348	1.08654	-0.119748	-3.0837	0.028006	0.144862	-3.86559
1279	-0.0388805	-0.0249862	-0.22297	-0.143357	NA	NA	NA	11	11	11	28.3	28.3	28.3	86.636	0	47.83	253880000	140760000	113120000	P27540	P27540	Aryl hydrocarbon receptor nuclear translocator	ARNT	-0.107548	0.928164	1.0774	-0.107548	-2.64008	0.0467908	0.182457	-4.42586
4022	0.0928839	0.127765	0.0308304	-0.0152284	NA	NA	NA	11	10	10	42.7	36.5	36.5	41.569	0	46.313	496810000	260110000	236700000	Q92747	Q92747	Actin-related protein 2/3 complex subunit 1A	ARPC1A	0.0590627	1.04179		0.0590627	1.91713	0.114385	0.284457	-5.36983
210	0.0224743	0.104068	0.0775164	0.0455827	NA	NA	NA	11	11	10	42.2	42.2	36	40.949	0	220.69	3113600000	1646800000	1466800000	O15143	O15143	Actin-related protein 2/3 complex subunit 1B	ARPC1B	0.0624104	1.04421		0.0624104	2.72459	0.0423337	0.17441	-4.31736
211	0.0352017	0.0194884	-0.0114134	0.0485151	NA	NA	NA	16	16	16	57.7	57.7	57.7	34.333	0	45.584	2618200000	1338200000	1280000000	O15144	O15144	Actin-related protein 2/3 complex subunit 2	ARPC2	0.022948	1.01603		0.022948	1.10564	0.320075	0.512072	-6.35224
212	-0.0326395	-0.0774976	0.0183493	0.102591	NA	NA	NA	5	5	5	30.9	30.9	30.9	20.546	0	24.418	1119400000	604590000	514790000	O15145	O15145	Actin-related protein 2/3 complex subunit 3	ARPC3	0.0027008	1.00187		0.0027008	0.0766835	0.941901	0.961454	-6.99972
1905	0.0282862	0.113167	0.00302647	-0.0037704	NA	NA	NA	7	7	7	46.4	46.4	46.4	19.667	0	24.192	2221000000	1175600000	1045400000	P59998	P59998	Actin-related protein 2/3 complex subunit 4	ARPC4	0.0351773	1.02468		0.0351773	1.26688	0.261947	0.45174	-6.17528
257	-0.0479051	-0.02116	-0.00218015	0.0238941	NA	NA	NA	9	9	8	57.6	57.6	52.3	16.32	0	177.03	1339900000	744630000	595270000	O15511	O15511	Actin-related protein 2/3 complex subunit 5	ARPC5	-0.0118378	0.991828	1.00824	-0.0118378	-0.546307	0.608743	0.752765	-6.83032
4540	0.0154976	0.0306892	0.115166	0.146003	NA	NA	NA	7	6	6	58.2	52.9	52.9	16.941	0	73.208	738520000	390050000	348460000	Q9BPX5	Q9BPX5	Actin-related protein 2/3 complex subunit 5-like protein	ARPC5L	0.076839	1.0547		0.076839	2.49647	0.0555992	0.198158	-4.61176
3356	0.00417777	-0.12389	0.0377336	-0.0627008	NA	NA	NA	8	8	8	46	46	46	24.943	0	39.724	427450000	226370000	201090000	Q7Z6K5	Q7Z6K5	Arpin	ARPIN	-0.0361699	0.975241	1.02539	-0.0361699	-1.08198	0.329497	0.520721	-6.37703
1877	-0.152709	-0.0334957	-0.0972703	-0.0977798	NA	NA	NA	7	7	6	57.1	57.1	47.3	12.323	0	25.766	852370000	465610000	386760000	P56211	P56211	cAMP-regulated phosphoprotein 19	ARPP19	-0.0953137	0.936069	1.0683	-0.0953137	-3.62367	0.0156375	0.111998	-3.22064
1651	-0.269025	-0.0365555	-0.106576	-0.122711	NA	NA	NA	9	9	9	40.4	40.4	40.4	47.065	0	56.465	242530000	142090000	100450000	P49407	P49407	Beta-arrestin-1	ARRB1	-0.133717	0.91148	1.09712	-0.133717	-3.16476	0.0255843	0.138668	-3.76599
1389	-0.121534	0.0197731	-0.106964	0.0450235	NA	NA	NA	8	8	8	26.7	26.7	26.7	46.105	0	45.412	326050000	182130000	143910000	P32121	P32121	Beta-arrestin-2	ARRB2	-0.0409253	0.972031	1.02877	-0.0409253	-1.07646	0.331731	0.522886	-6.38278
4650	-0.342269	-0.487035	-0.236724	NaN	NA	NA	NA	5	5	5	16.5	16.5	16.5	55.392	0	8.1473	40425000	24549000	15875000	Q9BUB4	Q9BUB4	tRNA-specific adenosine deaminase 1	ADAT1	-0.355343	0.781684	1.27929	-0.355343	-6.24026	0.00361914	0.0699336	-1.23206
4128	0.154713	0.132643	0.141564	0.135666	NA	NA	NA	17	17	17	29.8	29.8	29.8	73.125	0	92.56	1457300000	773950000	683320000	Q96B97	Q96B97	SH3 domain-containing kinase-binding protein 1	SH3KBP1	0.141147	1.10278		0.141147	7.61288	0.000672583	0.0478562	0.262664
2438	-0.158429	-0.0847009	-0.0199016	-0.0877947	NA	NA	NA	9	9	9	29.9	29.9	29.9	44.659	0	23.925	321280000	174690000	146590000	Q13510	Q13510	Acid ceramidase;Acid ceramidase subunit alpha;Acid ceramidase subunit beta	ASAH1	-0.0877065	0.941017	1.06268	-0.0877065	-3.06618	0.0285631	0.146201	-3.88725
5675	0.0464211	0.0454429	0.00963388	0.0695647	NA	NA	NA	25	25	25	28.7	28.7	28.7	125.5	0	221.66	1487400000	789310000	698130000	Q9ULH1;O43150	Q9ULH1	Arf-GAP with SH3 domain, ANK repeat and PH domain-containing protein 1	ASAP1	0.0427656	1.03009		0.0427656	2.08023	0.093042	0.256247	-5.15668
3855	-0.391115	NaN	-0.118586	-0.526805	NA	NA	NA	8	8	8	14.2	14.2	14.2	99.154	0	24.389	31023000	18246000	12777000	Q8TDY4	Q8TDY4	Arf-GAP with SH3 domain, ANK repeat and PH domain-containing protein 3	ASAP3	-0.345502	0.787034	1.27059	-0.345502	-3.88294	0.0185635	0.121039	-3.08067
5320	-0.103705	-0.172978	NaN	-0.435163	NA	NA	NA	6	6	6	20.4	20.4	20.4	47.135	0	12.248	69123000	38088000	31035000	Q9NWX5	Q9NWX5	Ankyrin repeat and SOCS box protein 6	ASB6	-0.237282	0.848342	1.17877	-0.237282	-3.12626	0.0364062	0.164239	-3.85038
3679	-0.118288	-0.106249	0.121413	0.0522768	NA	NA	NA	5	5	5	14.2	14.2	14.2	45.509	0	14.959	246520000	132630000	113890000	Q8N9N2	Q8N9N2	Activating signal cointegrator 1 complex subunit 1	ASCC1	-0.0127118	0.991228	1.00885	-0.0127118	-0.255647	0.808583	0.888179	-6.96447
4890	-0.169031	0.0935602	0.408929	0.745625	NA	NA	NA	6	6	6	13.2	13.2	13.2	86.359	0	18.181	105880000	54661000	51222000	Q9H1I8	Q9H1I8	Activating signal cointegrator 1 complex subunit 2	ASCC2	0.269771	1.20562		0.269771	1.73338	0.144618	0.323345	-5.60699
3611	0.0067647	0.0784732	0.012068	-0.0807438	NA	NA	NA	30	30	30	17.9	17.9	17.9	251.46	0	64.706	509670000	278550000	231120000	Q8N3C0	Q8N3C0	Activating signal cointegrator 1 complex subunit 3	ASCC3	0.00414052	1.00287		0.00414052	0.132217	0.900058	0.938288	-6.99281
5789	-0.0429174	0.0150693	-0.0523713	0.0756011	NA	NA	NA	7	6	6	57.8	53.9	53.9	22.968	0	92.079	822230000	429950000	392290000	Q9Y294	Q9Y294	Histone chaperone ASF1A	ASF1A	-0.00115457	0.9992	1.0008	-0.00115457	-0.0392629	0.970227	0.980931	-7.00231
5281	-0.330683	-0.0760674	-0.2881	-0.0625501	NA	NA	NA	8	8	7	68.8	68.8	64.9	22.433	0	46.621	742260000	430460000	311800000	Q9NVP2	Q9NVP2	Histone chaperone ASF1B	ASF1B	-0.18935	0.877001	1.14025	-0.18935	-3.28929	0.0223108	0.130579	-3.61483
5492	-0.108456	-0.0823926	-0.15133	-0.325738	NA	NA	NA	12	12	12	27.4	27.4	27.4	68.722	0	85.081	518990000	289960000	229030000	Q9UBL3	Q9UBL3	Set1/Ash2 histone methyltransferase complex subunit ASH2	ASH2L	-0.166979	0.890706	1.12271	-0.166979	-3.5903	0.0161892	0.11351	-3.25919
798	-0.00413203	0.106482	-0.0316217	0.0949116	NA	NA	NA	12	12	12	31	31	31	51.657	0	61.545	667010000	364130000	302880000	P04424	P04424	Argininosuccinate lyase	ASL	0.04141	1.02912		0.04141	1.26746	0.261757	0.45173	-6.17463
696	-0.00101024	0.0160683	-0.131171	-0.0508909	NA	NA	NA	16	16	16	34.1	34.1	34.1	68.856	0	143.86	567040000	304230000	262800000	O95671	O95671	N-acetylserotonin O-methyltransferase-like protein	ASMTL	-0.041751	0.971475	1.02936	-0.041751	-1.32356	0.243906	0.434248	-6.11014
3880	-0.40112	-0.493825	-0.162703	NaN	NA	NA	NA	7	7	7	19	19	19	60.818	0	18.23	71524000	41199000	30325000	Q8WTU2	Q8WTU2	Scavenger receptor cysteine-rich domain-containing group B protein	SSC4D	-0.352549	0.783199	1.27681	-0.352549	-4.74332	0.00952214	0.0939476	-2.31815
883	0.0567222	0.0989585	0.00662125	0.0806577	NA	NA	NA	22	22	22	52.4	52.4	52.4	64.369	0	90.323	2785000000	1469300000	1315700000	P08243	P08243	Asparagine synthetase [glutamine-hydrolyzing]	ASNS	0.0607399	1.043		0.0607399	2.53612	0.0529983	0.193633	-4.56027
48	0.124328	0.0251707	-0.137489	0.0097772	NA	NA	NA	4	4	4	51	51	51	11.25	0	21.683	239730000	124570000	115160000	L0R819	L0R819	NA	ASNSD1	0.00544673	1.00378		0.00544673	0.118598	0.910291	0.943197	-6.99484
773	-0.518329	NaN	-0.29791	-0.241151	NA	NA	NA	2	2	2	1.7	1.7	1.7	160.61	0	15.729	39439000	22633000	16806000	P02462;P29400	P02462;P29400	Collagen alpha-1(IV) chain;Arresten;Collagen alpha-5(IV) chain	COL4A1;COL4A5	-0.352463	0.783246	1.27674	-0.352463	-5.43541	0.0059278	0.0798177	-1.78195
3581	0.0531114	0.0060466	-0.85794	-0.460389	NA	NA	NA	10	10	10	4.3	4.3	4.3	409.8	0	11.056	194450000	105950000	88505000	Q8IZT6	Q8IZT6	Abnormal spindle-like microcephaly-associated protein	ASPM	-0.314793	0.803966	1.24383	-0.314793	-1.86294	0.122557	0.296739	-5.4402
5542	-0.450006	-0.206495	NaN	-0.387129	NA	NA	NA	4	4	4	15.4	15.4	15.4	40.703	0	6.9494	47884000	26579000	21304000	Q9UH03	Q9UH03	Neuronal-specific septin-3	37865	-0.347877	0.78574	1.27269	-0.347877	-6.07921	0.00397704	0.0718495	-1.33633
3280	-0.191508	-0.0942332	-0.240554	-0.0537333	NA	NA	NA	7	7	7	40.3	40.3	40.3	32.054	0	66.25	154470000	85813000	68657000	Q7L266	Q7L266	Isoaspartyl peptidase/L-asparaginase;Isoaspartyl peptidase/L-asparaginase alpha chain;Isoaspartyl peptidase/L-asparaginase beta chain	ASRGL1	-0.145007	0.904375	1.10574	-0.145007	-3.7961	0.0131083	0.105706	-3.02423
4815	-0.296882	-0.498648	-0.125384	-0.466357	NA	NA	NA	8	8	8	16.6	16.6	16.6	57.544	0	34.776	249940000	160610000	89329000	Q9C0H2	Q9C0H2	Protein tweety homolog 3	TTYH3	-0.346818	0.786317	1.27175	-0.346818	-4.9787	0.0043905	0.0720931	-1.80259
5278	-0.0821024	0.0508847	0.00791302	-0.00359677	NA	NA	NA	19	19	19	32	32	32	80.224	0	51.147	833610000	454260000	379350000	Q9NVM9	Q9NVM9	Protein asunder homolog	ASUN	-0.00672536	0.995349	1.00467	-0.00672536	-0.237971	0.821511	0.895871	-6.96962
3268	-0.144122	0.174406	0.0223323	NaN	NA	NA	NA	8	8	8	8.7	8.7	8.7	153.82	0	25.403	23022000	12222000	10800000	Q76L83	Q76L83	Putative Polycomb group protein ASXL2	ASXL2	0.0175388	1.01223		0.0175388	0.251143	0.814343	0.892075	-6.82188
3705	0.125783	-0.000302979	0.000576886	0.183582	NA	NA	NA	8	8	8	32.1	32.1	32.1	40.744	0	38.996	815500000	422760000	392740000	Q8NBU5	Q8NBU5	ATPase family AAA domain-containing protein 1	ATAD1	0.0774097	1.05512		0.0774097	1.9174	0.114345	0.284457	-5.36947
3419	-0.453854	NaN	-0.366522	-0.199587	NA	NA	NA	4	4	4	9.4	9.4	9.4	90.876	0	11.857	58727000	33264000	25464000	Q86VP1	Q86VP1	Tax1-binding protein 1	TAX1BP1	-0.339988	0.790048	1.26575	-0.339988	-5.83437	0.00460897	0.0727073	-1.50022
2309	0.132774	0.132643	0.126048	0.167101	NA	NA	NA	20	20	20	37.2	37.2	37.2	85.862	0	145.86	2791400000	1415100000	1376300000	Q12797	Q12797	Aspartyl/asparaginyl beta-hydroxylase	ASPH	0.139642	1.10163		0.139642	7.14616	0.000897653	0.0510738	-0.0495583
1390	NaN	-0.317301	-0.514656	-0.176772	NA	NA	NA	2	2	2	25.3	25.3	25.3	16.185	0	27.747	127820000	72565000	55257000	P32320	P32320	Cytidine deaminase	CDA	-0.336243	0.792101	1.26246	-0.336243	-4.54992	0.0109741	0.0984779	-2.47977
4394	0.0203421	0.0807941	NaN	0.679964	NA	NA	NA	7	7	7	5.6	5.6	5.6	207.57	0	11.428	33941000	17354000	16587000	Q96QE3	Q96QE3	ATPase family AAA domain-containing protein 5	ATAD5	0.260367	1.19778		0.260367	1.70896	0.164254	0.345894	-5.51082
653	-0.0288078	0.0265876	-0.0646157	-0.0163077	NA	NA	NA	9	9	9	27	27	27	59.09	0	75.734	249240000	129790000	119450000	O95260	O95260	Arginyl-tRNA--protein transferase 1	ATE1	-0.0207859	0.985696	1.01451	-0.0207859	-0.889985	0.414935	0.598218	-6.56516
1134	-0.0431256	-0.00575336	0.014641	-0.0602168	NA	NA	NA	4	2	2	18.1	12.2	12.2	29.232	0	10.796	287560000	155620000	131940000	P18846	P18846	Cyclic AMP-dependent transcription factor ATF-1	ATF1	-0.0236137	0.983765	1.0165	-0.0236137	-1.04824	0.343343	0.532993	-6.41182
1063	-0.164302	-0.130508	0.0455827	-0.322253	NA	NA	NA	8	8	7	32.7	32.7	30.5	54.537	0	49.316	90247000	50721000	39527000	P15336	P15336	Cyclic AMP-dependent transcription factor ATF-2	ATF2	-0.14287	0.905716	1.1041	-0.14287	-2.31587	0.0693418	0.221777	-4.84757
1109	-0.0390139	-0.0512646	-0.315792	NaN	NA	NA	NA	6	5	5	22.5	20.2	20.2	52.967	0	17.087	56597000	32190000	24407000	P17544	P17544	Cyclic AMP-dependent transcription factor ATF-7	ATF7	-0.135357	0.910445	1.09836	-0.135357	-1.9704	0.121713	0.295512	-5.19377
3213	-0.202721	-0.0559212	0.0308304	-0.222835	NA	NA	NA	14	14	14	18.9	18.9	18.9	136.39	0	48.098	266600000	147430000	119170000	Q6VMQ6	Q6VMQ6	Activating transcription factor 7-interacting protein 1	ATF7IP	-0.112662	0.92488	1.08122	-0.112662	-2.22159	0.0779416	0.234173	-4.9712
454	-0.10132	0.00504059	-0.0548119	0.0204844	NA	NA	NA	7	7	7	27.1	27.1	27.1	56.571	0	21.88	99065000	55843000	43222000	O75143	O75143	Autophagy-related protein 13	ATG13	-0.0326517	0.977622	1.02289	-0.0326517	-1.14713	0.304118	0.494172	-6.308
3059	-0.0975791	-0.0320199	-0.121518	-0.0636504	NA	NA	NA	11	11	11	30.6	30.6	30.6	68.264	0	144.64	325350000	182410000	142940000	Q676U5	Q676U5	Autophagy-related protein 16-1	ATG16L1	-0.0786918	0.946916	1.05606	-0.0786918	-3.31628	0.0216655	0.128843	-3.58237
2838	-0.0326248	-0.0103669	-0.0267929	0.00432164	NA	NA	NA	20	20	19	17.4	17.4	17	212.86	0	63.36	216880000	111060000	105820000	Q2TAZ0	Q2TAZ0	Autophagy-related protein 2 homolog A	ATG2A	-0.0163657	0.98872	1.01141	-0.0163657	-0.848789	0.435404	0.613542	-6.60217
5224	-0.104155	0.0370308	-0.0406156	-0.12031	NA	NA	NA	8	8	8	34.1	34.1	34.1	35.864	0	52.476	915130000	491730000	423400000	Q9NT62	Q9NT62	Ubiquitin-like-conjugating enzyme ATG3	ATG3	-0.0570124	0.961253	1.04031	-0.0570124	-1.71118	0.148786	0.328018	-5.63531
5930	-0.0799202	0.0825664	0.0575542	0.0886844	NA	NA	NA	11	11	11	42	42	42	44.294	0	76.257	322280000	163300000	158980000	Q9Y4P1	Q9Y4P1	Cysteine protease ATG4B	ATG4B	0.0372212	1.02614		0.0372212	1.03708	0.348034	0.536419	-6.42318
4895	-0.146579	-0.0495316	0.109962	0.0391384	NA	NA	NA	8	8	8	36.7	36.7	36.7	32.447	0	22.734	226860000	129330000	97523000	Q9H1Y0	Q9H1Y0	Autophagy protein 5	ATG5	-0.0117526	0.991887	1.00818	-0.0117526	-0.249831	0.81283	0.891238	-6.96621
663	-0.153254	0.0626743	-0.029323	0.00561564	NA	NA	NA	18	18	18	35.4	35.4	35.4	77.959	0	91.243	705030000	380090000	324940000	O95352	O95352	Ubiquitin-like modifier-activating enzyme ATG7	ATG7	-0.0285718	0.98039	1.02	-0.0285718	-0.713462	0.508015	0.671139	-6.71423
3321	-0.0515636	-0.00518858	0.0504668	0.128029	NA	NA	NA	12	12	12	17.6	17.6	17.6	94.446	0	49.922	300620000	161570000	139060000	Q7Z3C6	Q7Z3C6	Autophagy-related protein 9A	ATG9A	0.0304359	1.02132		0.0304359	0.863897	0.427808	0.607082	-6.58874
1380	0.0255958	0.0291349	-0.0125045	0.0122111	NA	NA	NA	33	33	33	74.7	74.7	74.7	64.615	0	323.31	7932800000	4271800000	3661000000	P31939	P31939	Bifunctional purine biosynthesis protein PURH;Phosphoribosylaminoimidazolecarboxamide formyltransferase;IMP cyclohydrolase	ATIC	0.0136093	1.00948		0.0136093	0.694901	0.51861	0.680233	-6.72839
3950	-0.0445979	-0.217239	-0.0751248	-0.041239	NA	NA	NA	9	8	8	20.4	18.5	18.5	63.543	0	18.614	154320000	81821000	72503000	Q8WXF7	Q8WXF7	Atlastin-1	ATL1	-0.0945502	0.936564	1.06773	-0.0945502	-2.5395	0.0527826	0.193252	-4.55588
3783	-0.227844	0.123931	0.0214797	0.110898	NA	NA	NA	9	9	8	24.5	24.5	22.6	66.228	0	74.122	349640000	189290000	160350000	Q8NHH9	Q8NHH9	Atlastin-2	ATL2	0.00711617	1.00494		0.00711617	0.107373	0.918741	0.948777	-6.99635
3078	-0.0155638	-0.0734236	-0.0023102	-0.0354904	NA	NA	NA	16	16	16	45.3	45.3	45.3	60.541	0	235.22	1771100000	963760000	807310000	Q6DD88	Q6DD88	Atlastin-3	ATL3	-0.031697	0.978269	1.02221	-0.031697	-1.45325	0.206904	0.394874	-5.9563
2396	-0.0678784	-0.0790208	0.0871912	0.0837921	NA	NA	NA	36	36	36	16.3	16.3	16.3	350.68	0	79.83	337450000	168990000	168460000	Q13315	Q13315	Serine-protein kinase ATM	ATM	0.00602103	1.00418		0.00602103	0.149665	0.88698	0.930684	-6.98989
1829	0.107688	0.914029	NaN	0.11063	NA	NA	NA	4	4	4	4.7	4.7	4.7	125.41	0	8.5002	44341000	21747000	22593000	P54259	P54259	Atrophin-1	ATN1	0.377449	1.29904		0.377449	1.95293	0.124145	0.298181	-5.215
73	-0.092817	0.0515809	-0.193486	-0.0746082	NA	NA	NA	5	5	5	67.6	67.6	67.6	7.4016	0	76.293	2332800000	1273900000	1058900000	O00244	O00244	Copper transport protein ATOX1	ATOX1	-0.0773326	0.947808	1.05507	-0.0773326	-1.78623	0.135167	0.310699	-5.53924
2135	0.0142124	-0.0422042	0.0947765	-0.102078	NA	NA	NA	10	10	10	13	13	13	129.75	0	36.095	170660000	85918000	84744000	P98196	P98196	Probable phospholipid-transporting ATPase IH	ATP11A	-0.00882332	0.993903	1.00613	-0.00882332	-0.235659	0.823208	0.897074	-6.97026
3689	-0.0994945	-0.111586	-0.0250302	0.237197	NA	NA	NA	6	6	6	10.1	10.1	10.1	129.48	0	17.078	71488000	27792000	43697000	Q8NB49	Q8NB49	Phospholipid-transporting ATPase IG	ATP11C	0.000271575	1.00019		0.000271575	0.00411174	0.996881	0.998245	-7.00322
5108	-0.157802	-0.116379	0.120086	-0.0402892	NA	NA	NA	9	9	9	10.3	10.3	10.3	132.95	0	9.6649	79743000	44811000	34932000	Q9HD20	Q9HD20	Manganese-transporting ATPase 13A1	ATP13A1	-0.0485961	0.966877	1.03426	-0.0485961	-0.949068	0.386909	0.573676	-6.50991
4997	-0.183245	-0.0854967	-0.12647	NaN	NA	NA	NA	3	3	3	4.6	4.6	4.6	138.04	0.0001502	4.4576	30832000	15191000	15641000	Q9H7F0	Q9H7F0	Probable cation-transporting ATPase 13A3	ATP13A3	-0.131737	0.912732	1.09561	-0.131737	-4.24795	0.0138222	0.106252	-2.74322
807	0.0241777	-0.0170813	-0.014485	-0.00865324	NA	NA	NA	43	43	26	47.5	47.5	27.6	112.89	0	323.31	16874000000	9178500000	7696000000	P05023	P05023	Sodium/potassium-transporting ATPase subunit alpha-1	ATP1A1	-0.00401046	0.997224	1.00278	-0.00401046	-0.204396	0.846243	0.909478	-6.97839
808	-0.049039	-0.172246	-0.0385545	-0.0897125	NA	NA	NA	9	9	9	42.2	42.2	42.2	35.061	0	64.257	1990200000	1102200000	888010000	P05026	P05026	Sodium/potassium-transporting ATPase subunit beta-1	ATP1B1	-0.087388	0.941225	1.06244	-0.087388	-2.92564	0.0335082	0.157099	-4.06242
1838	0.00317045	-0.0215261	0.0666747	0.010923	NA	NA	NA	7	7	7	27.6	27.6	27.6	31.512	0	31.841	1342300000	717140000	625150000	P54709	P54709	Sodium/potassium-transporting ATPase subunit beta-3	ATP1B3	0.0148105	1.01032		0.0148105	0.636784	0.552755	0.710383	-6.77073
1091	-0.043527	-0.0154471	0.0432045	0.0344974	NA	NA	NA	36	36	24	45	45	30.6	114.76	0	323.31	6567000000	3538900000	3028100000	P16615	P16615	Sarcoplasmic/endoplasmic reticulum calcium ATPase 2	ATP2A2	0.00468195	1.00325		0.00468195	0.192938	0.854731	0.914641	-6.98109
1154	0.0255958	-0.0445236	0.121944	-0.0118061	NA	NA	NA	28	28	18	31.8	31.8	20.7	138.75	0	321.83	3032600000	1078200000	1954400000	P20020;Q16720	P20020	Plasma membrane calcium-transporting ATPase 1	ATP2B1	0.0228025	1.01593		0.0228025	0.680888	0.526709	0.68817	-6.73888
1228	-0.0422934	-0.258822	-0.147777	-0.103643	NA	NA	NA	21	12	12	26.4	16.2	16.2	137.92	0	43.963	331730000	178070000	153670000	P23634	P23634	Plasma membrane calcium-transporting ATPase 4	ATP2B4	-0.138134	0.908694	1.10048	-0.138134	-3.44972	0.0187715	0.121814	-3.42354
5012	0.137766	0.124857	0.118758	0.130272	NA	NA	NA	22	22	22	41.9	41.9	41.9	81.123	0	192.67	1739300000	895280000	844040000	Q9H8H0	Q9H8H0	Nucleolar protein 11	NOL11	0.127913	1.09271		0.127913	6.94597	0.00102102	0.0516988	-0.189696
1253	0.0901759	0.0628125	0.0758749	0.0628125	NA	NA	NA	24	24	24	54.8	54.8	54.8	59.75	0	323.31	27853000000	14814000000	13039000000	P25705	P25705	ATP synthase subunit alpha, mitochondrial	ATP5A1	0.0729189	1.05184		0.0729189	3.86924	0.01218	0.102888	-2.94235
832	0.0246034	-0.00124122	-0.00181892	0.0571383	NA	NA	NA	23	23	23	65.4	65.4	65.4	56.559	0	323.31	19226000000	10446000000	8780100000	P06576	P06576	ATP synthase subunit beta, mitochondrial	ATP5B	0.0196704	1.01373		0.0196704	0.929733	0.395909	0.582168	-6.52826
1452	0.132774	0.0219061	0.100036	0.0489336	NA	NA	NA	10	10	10	34.6	34.6	34.6	32.996	0	47.865	3721800000	1859000000	1862700000	P36542	P36542	ATP synthase subunit gamma, mitochondrial	ATP5C1	0.0759124	1.05403		0.0759124	2.85123	0.0365103	0.164296	-4.15622
1336	0.0742315	0.00877379	0.108357	0.0931545	NA	NA	NA	2	2	2	13.7	13.7	13.7	17.49	0	21.125	2419600000	1290300000	1129300000	P30049	P30049	ATP synthase subunit delta, mitochondrial	ATP5D	0.0711292	1.05054		0.0711292	2.8502	0.0365539	0.16437	-4.15752
1236	0.0382958	-0.0357418	0.106348	0.0224743	NA	NA	NA	11	11	11	44.1	44.1	44.1	28.908	0	126.42	2546100000	1372500000	1173600000	P24539	P24539	ATP synthase F(0) complex subunit B1, mitochondrial	ATP5F1	0.0328441	1.02303		0.0328441	1.12615	0.312096	0.502698	-6.33048
568	-0.0111954	-0.0970697	0.0492126	-0.0252358	NA	NA	NA	11	11	11	68.3	68.3	68.3	18.491	0	66.699	3130800000	1654800000	1476000000	O75947	O75947	ATP synthase subunit d, mitochondrial	ATP5H	-0.0210721	0.9855	1.01471	-0.0210721	-0.710166	0.509885	0.672469	-6.71677
1881	-0.116536	-0.00336541	0.00863037	0.0169242	NA	NA	NA	4	4	4	42	42	42	7.9331	0.00029481	4.0136	417250000	229660000	187580000	P56385	P56385	ATP synthase subunit e, mitochondrial	ATP5I	-0.0235867	0.983784	1.01648	-0.0235867	-0.775069	0.473941	0.644804	-6.66509
1136	-0.0493375	-0.0415953	0.0448837	0.0903115	NA	NA	NA	4	4	4	46.3	46.3	46.3	12.587	0	49.874	2463800000	1340600000	1123200000	P18859	P18859	ATP synthase-coupling factor 6, mitochondrial	ATP5J	0.0110656	1.0077		0.0110656	0.344143	0.744982	0.848362	-6.93338
1874	-0.04989	-0.138219	-0.0649628	0.0938305	NA	NA	NA	3	3	3	39.4	39.4	39.4	10.918	0	11.931	802620000	439130000	363490000	P56134	P56134	ATP synthase subunit f, mitochondrial	ATP5J2	-0.0398103	0.972783	1.02798	-0.0398103	-0.946651	0.388025	0.574486	-6.51222
572	0.033652	-0.0451039	0.105276	0.0646069	NA	NA	NA	3	3	3	32	32	32	11.428	0	7.5847	1560200000	859520000	700680000	O75964	O75964	ATP synthase subunit g, mitochondrial	ATP5L	0.0396077	1.02783		0.0396077	1.28672	0.255498	0.446605	-6.15264
1607	0.0318186	-0.114269	0.066537	-0.0568363	NA	NA	NA	9	9	9	57.7	57.7	57.7	23.277	0	100.8	5037800000	2721200000	2316600000	P48047	P48047	ATP synthase subunit O, mitochondrial	ATP5O	-0.0181874	0.987473	1.01269	-0.0181874	-0.49178	0.644062	0.779531	-6.86233
4519	-0.054647	-0.109654	0.0517201	-0.0434526	NA	NA	NA	3	3	3	13.5	13.5	13.5	24.866	0.0012833	3.0897	169190000	90670000	78519000	Q99766	Q99766	ATP synthase subunit s, mitochondrial	ATP5S	-0.0390084	0.973324	1.02741	-0.0390084	-1.22402	0.276393	0.46798	-6.22359
5302	-0.136537	-0.0235191	0.00216244	-0.474051	NA	NA	NA	2	2	2	11.7	11.7	11.7	29.267	0.00015642	5.7184	49827000	28611000	21216000	Q9NW81	Q9NW81	ATP synthase subunit s-like protein	ATP5SL	-0.157986	0.896275	1.11573	-0.157986	-1.80475	0.132006	0.307615	-5.5154
3185	-0.108208	-0.134794	-0.128582	-0.135808	NA	NA	NA	6	6	6	13	13	13	63.514	0	13.713	67171000	38951000	28220000	Q6PML9	Q6PML9	Zinc transporter 9	SLC30A9	-0.126848	0.91583	1.09191	-0.126848	-6.73903	0.00117029	0.0538148	-0.338706
544	-0.076752	-0.226561	-0.0612701	-0.0527303	NA	NA	NA	6	6	6	24.3	24.3	24.3	39.008	0	18.118	267080000	147090000	119980000	O75787	O75787	Renin receptor	ATP6AP2	-0.104328	0.930238	1.07499	-0.104328	-2.83084	0.0373846	0.165159	-4.18204
4070	0.0122111	0.161049	0.095587	0.0443242	NA	NA	NA	12	12	10	20.5	20.5	18.5	96.412	0	33.623	273900000	135830000	138080000	Q93050	Q93050	V-type proton ATPase 116 kDa subunit a isoform 1	ATP6V0A1	0.0782928	1.05577		0.0782928	2.50869	0.0547828	0.196633	-4.59587
5903	-0.504162	-0.0107447	-0.0969617	-0.214575	NA	NA	NA	10	8	8	14	12	12	98.081	0	15.208	143010000	77527000	65480000	Q9Y487	Q9Y487	V-type proton ATPase 116 kDa subunit a isoform 2	ATP6V0A2	-0.206611	0.866571	1.15397	-0.206611	-2.40123	0.0624352	0.209804	-4.7359
1949	-0.0567613	-0.115082	-0.0357862	0.14483	NA	NA	NA	11	11	11	40.5	40.5	40.5	40.329	0	95.241	851440000	461410000	390030000	P61421	P61421	V-type proton ATPase subunit d 1	ATP6V0D1	-0.0156999	0.989177	1.01094	-0.0156999	-0.330988	0.754306	0.853676	-6.93856
5387	-0.164108	-0.59501	-0.228503	-0.338706	NA	NA	NA	4	4	4	42.6	42.6	42.6	12.199	0	48.892	563940000	317120000	246820000	Q9NZ45	Q9NZ45	CDGSH iron-sulfur domain-containing protein 1	CISD1	-0.331582	0.794665	1.25839	-0.331582	-4.3418	0.00772444	0.0859176	-2.4338
1178	-0.0492927	-0.0646157	-0.076615	-0.0581425	NA	NA	NA	20	20	20	60.3	60.3	60.3	56.5	0	158.73	4569500000	2503900000	2065700000	P21281;P15313	P21281	V-type proton ATPase subunit B, brain isoform	ATP6V1B2	-0.0621665	0.957825	1.04403	-0.0621665	-3.32601	0.0214382	0.128623	-3.5707
1179	-0.0394586	-0.0144267	-0.0190972	-0.0401705	NA	NA	NA	22	22	22	59.4	59.4	59.4	43.941	0	126.59	2844500000	1551800000	1292700000	P21283;Q8NEY4	P21283	V-type proton ATPase subunit C 1	ATP6V1C1	-0.0282883	0.980583	1.0198	-0.0282883	-1.49763	0.195522	0.383611	-5.90233
2215	-0.125809	-0.135887	-0.143803	-0.131455	NA	NA	NA	10	10	10	12.2	12.2	12.2	168.41	0	56.676	155860000	95175000	60683000	Q03468;P0DP91	Q03468;P0DP91	DNA excision repair protein ERCC-6	ERCC6	-0.134239	0.911151	1.09751	-0.134239	-7.30195	0.00081377	0.0510738	0.0568633
1453	-0.0489047	-0.0392363	-0.0157388	-0.0686649	NA	NA	NA	12	12	12	54.9	54.9	54.9	26.145	0	105.28	1746100000	983350000	762780000	P36543;Q96A05	P36543	V-type proton ATPase subunit E 1	ATP6V1E1	-0.0431362	0.970543	1.03035	-0.0431362	-2.14874	0.0853682	0.244015	-5.06681
2810	0.0361869	0.0104934	-0.0083485	-0.122067	NA	NA	NA	5	5	5	61.3	61.3	61.3	13.37	0	29.125	274870000	137980000	136890000	Q16864	Q16864	V-type proton ATPase subunit F	ATP6V1F	-0.0209338	0.985595	1.01462	-0.0209338	-0.638721	0.551593	0.709493	-6.76936
481	0.0207689	0.070252	0.00302647	-0.0656118	NA	NA	NA	4	4	4	41.5	41.5	41.5	13.757	0	28.744	869660000	464290000	405370000	O75348;O95670	O75348	V-type proton ATPase subunit G 1	ATP6V1G1	0.00710889	1.00494		0.00710889	0.249531	0.813049	0.891303	-6.96629
5579	-0.104232	-0.084242	0.0143553	-0.102217	NA	NA	NA	15	15	15	40.8	40.8	40.8	55.882	0	168.57	1154300000	648550000	505720000	Q9UI12	Q9UI12	V-type proton ATPase subunit H	ATP6V1H	-0.0690839	0.953243	1.04905	-0.0690839	-2.42141	0.0609135	0.207669	-4.70954
2223	-0.00688366	0.0545011	NaN	-0.0805302	NA	NA	NA	9	9	9	8.9	8.9	8.9	163.37	0	20.714	46133000	23735000	22398000	Q04656	Q04656	Copper-transporting ATPase 1	ATP7A	-0.0109709	0.992424	1.00763	-0.0109709	-0.300815	0.778865	0.869431	-6.80518
3003	-0.0936173	NaN	-0.208794	0.0114957	NA	NA	NA	5	5	5	23.5	23.5	23.5	36.436	0	21.274	98757000	53385000	45372000	Q5TC12	Q5TC12	ATP synthase mitochondrial F1 complex assembly factor 1	ATPAF1	-0.0969719	0.934993	1.06953	-0.0969719	-1.89443	0.132688	0.307662	-5.2861
3644	-0.144919	0.00504059	0.0720372	-0.776479	NA	NA	NA	4	4	4	21.8	21.8	21.8	32.772	0	8.059	70041000	39672000	30369000	Q8N5M1	Q8N5M1	ATP synthase mitochondrial F1 complex assembly factor 2	ATPAF2	-0.21108	0.86389	1.15755	-0.21108	-1.3834	0.226116	0.415543	-6.03992
5591	0.0938305	0.0480967	0.0298416	NaN	NA	NA	NA	2	2	2	17	17	17	12.249	0.00029647	4.1482	131040000	67687000	63351000	Q9UII2	Q9UII2	ATPase inhibitor, mitochondrial	ATPIF1	0.0572563	1.04049		0.0572563	2.11011	0.104041	0.271579	-5.02422
2441	-0.0657326	-0.229213	-0.0703302	-0.122177	NA	NA	NA	22	22	22	10.7	10.7	10.7	301.36	0	32.194	174460000	93290000	81175000	Q13535	Q13535	Serine/threonine-protein kinase ATR	ATR	-0.121863	0.919	1.08814	-0.121863	-3.50148	0.0177696	0.119279	-3.36266
3947	-0.0758849	-0.0686497	0.218595	-0.312115	NA	NA	NA	3	3	3	4.7	4.7	4.7	85.837	0.00015115	4.6363	5942300000	3252300000	2690000000	Q8WXE1	Q8WXE1	ATR-interacting protein	ATRIP	-0.0595137	0.959588	1.04211	-0.0595137	-0.685759	0.523884	0.685988	-6.73525
5437	-0.363549	-0.57525	-0.146994	-0.203901	NA	NA	NA	7	7	7	10.8	10.8	10.8	134.75	0	32.773	52968000	29324000	23644000	Q9P1Y5	Q9P1Y5	Calmodulin-regulated spectrin-associated protein 3	CAMSAP3	-0.322423	0.799725	1.25043	-0.322423	-4.17981	0.00899654	0.0916011	-2.60416
5476	0.0728604	0.081067	0.0395595	0.0614305	NA	NA	NA	18	18	18	51.8	51.8	51.8	53.488	0	213.28	1721400000	913910000	807490000	Q9UBB4	Q9UBB4	Ataxin-10	ATXN10	0.0637294	1.04516		0.0637294	3.27481	0.0226659	0.130805	-3.63229
3030	-0.448017	-0.435885	-0.119448	-0.284809	NA	NA	NA	9	9	9	7.1	7.1	7.1	200.07	0	10.078	31701000	18544000	13156000	Q5VW36	Q5VW36	Focadhesin	FOCAD	-0.32204	0.799938	1.2501	-0.32204	-5.11994	0.00390068	0.0718495	-1.67062
1524	-0.119698	-0.16681	-0.118962	-0.151955	NA	NA	NA	9	5	5	31.9	25.3	25.3	42.293	0	52.395	809130000	450680000	358450000	P42025	P42025	Beta-centractin	ACTR1B	-0.139356	0.907924	1.10141	-0.139356	-6.82884	0.00110253	0.0534684	-0.273509
3935	-0.0921556	-0.0628665	-0.158123	0.0468402	NA	NA	NA	29	29	28	38.6	38.6	37.9	113.37	0	243.92	2825300000	1554000000	1271300000	Q8WWM7	Q8WWM7	Ataxin-2-like protein	ATXN2L	-0.0665762	0.954901	1.04723	-0.0665762	-1.75171	0.141267	0.319634	-5.58354
169	-0.164739	-0.125038	-0.122271	-0.160282	NA	NA	NA	11	11	11	37.6	37.6	37.6	55.984	0	175.7	344610000	192010000	152600000	O14879	O14879	Interferon-induced protein with tetratricopeptide repeats 3	IFIT3	-0.143083	0.905582	1.10426	-0.143083	-7.09485	0.000927502	0.0510738	-0.0851081
2608	NaN	-0.194064	-0.080637	-0.0631831	NA	NA	NA	4	4	4	19.6	19.6	19.6	38.651	0	9.3445	34271000	19636000	14635000	Q14CW9	Q14CW9	Ataxin-7-like protein 3	ATXN7L3	-0.112628	0.924902	1.0812	-0.112628	-2.99753	0.0411965	0.171882	-3.99088
4266	0.0292761	-0.0142955	-0.0858642	-0.016191	NA	NA	NA	3	3	3	44.3	44.3	44.3	10.771	0	28.815	536030000	317920000	218110000	Q96GX2	Q96GX2	Putative ataxin-7-like protein 3B	ATXN7L3B	-0.0217687	0.985024	1.0152	-0.0217687	-0.837677	0.441056	0.617636	-6.61193
6000	0.108357	-0.0581726	-0.0189365	0.148999	NA	NA	NA	9	9	9	26.9	26.9	26.9	53.028	0	25.521	679340000	364140000	315200000	Q9Y679	Q9Y679	Ancient ubiquitous protein 1	AUP1	0.0450617	1.03173		0.0450617	1.05226	0.34167	0.531736	-6.40771
4690	-0.551754	-0.221304	-0.166616	-0.333552	NA	NA	NA	6	6	6	14.5	14.5	14.5	73.488	0	45.182	126110000	71148000	54962000	Q9BVL4	Q9BVL4	Selenoprotein O	SELO	-0.318306	0.802011	1.24687	-0.318306	-4.61117	0.00604318	0.0798177	-2.15946
4256	-0.0634242	-0.0095243	-0.0296911	0.144438	NA	NA	NA	8	7	7	31.7	29.4	29.4	39.31	0	26.624	248390000	133380000	115010000	Q96GD4;Q9UQB9	Q96GD4	Aurora kinase B	AURKB	0.0104496	1.00727		0.0104496	0.259378	0.805864	0.88664	-6.96334
3955	0.105678	0.0531114	NaN	0.148999	NA	NA	NA	2	2	2	2	2	2	138.98	0.0032254	2.6531	126580000	65072000	61513000	Q8WXX7	Q8WXX7	Autism susceptibility gene 2 protein	AUTS2	0.102596	1.0737		0.102596	3.33912	0.0298521	0.148842	-3.6241
3694	0.0539454	0.222928	-0.138283	0.0261627	NA	NA	NA	12	12	12	32.4	32.4	32.4	71.947	0	58.377	279500000	146190000	133310000	Q8NBF6	Q8NBF6	Late secretory pathway protein AVL9 homolog	AVL9	0.0411883	1.02896		0.0411883	0.67993	0.527266	0.688451	-6.73959
1355	-0.260014	-0.172035	0.0455827	-0.471609	NA	NA	NA	7	7	7	12.3	12.3	12.3	98.335	0	17.805	159990000	88496000	71491000	P30530	P30530	Tyrosine-protein kinase receptor UFO	AXL	-0.214519	0.861834	1.16032	-0.214519	-2.5049	0.0550344	0.197302	-4.6008
1958	-0.0493823	-0.0763716	-0.0662914	-0.143357	NA	NA	NA	3	3	3	35.3	35.3	35.3	13.714	0	38.035	1780700000	972320000	808360000	P61769	P61769	Beta-2-microglobulin;Beta-2-microglobulin form pI 5.3	B2M	-0.0838506	0.943536	1.05984	-0.0838506	-3.45673	0.0186321	0.121039	-3.41527
3220	0.12075	-0.0239297	NaN	-0.358158	NA	NA	NA	3	3	3	8.2	8.2	8.2	56.563	0	15.252	59021000	32456000	26565000	Q6Y288	Q6Y288	Beta-1,3-glucosyltransferase	B3GALTL	-0.0871126	0.941405	1.06224	-0.0871126	-0.836938	0.45071	0.625131	-6.46092
589	-0.280212	-0.253068	0.463936	0.217479	NA	NA	NA	5	5	5	21.8	21.8	21.8	37.121	0	8.7016	68910000	37254000	31657000	O94766	O94766	Galactosylgalactosylxylosylprotein 3-beta-glucuronosyltransferase 3	B3GAT3	0.0370337	1.026		0.0370337	0.257594	0.807164	0.887264	-6.96388
2156	-0.20395	NaN	0.415326	-0.283843	NA	NA	NA	3	3	3	10.3	10.3	10.3	58.882	0.00014903	4.2516	23948000	12531000	11417000	Q00973	Q00973	Beta-1,4 N-acetylgalactosaminyltransferase 1	B4GALNT1	-0.0241557	0.983396	1.01688	-0.0241557	-0.151234	0.887269	0.930684	-6.84657
1060	0.0250289	-0.323516	0.346418	0.134878	NA	NA	NA	5	5	5	22.1	22.1	22.1	43.92	0	20.488	117740000	62342000	55399000	P15291	P15291	Beta-1,4-galactosyltransferase 1;Lactose synthase A protein;N-acetyllactosamine synthase;Beta-N-acetylglucosaminylglycopeptide beta-1,4-galactosyltransferase;Beta-N-acetylglucosaminyl-glycolipid beta-1,4-galactosyltransferase;Processed beta-1,4-galactosyltransferase 1	B4GALT1	0.0457022	1.03219		0.0457022	0.412128	0.697614	0.814059	-6.90357
5318	-0.00769564	0.00776951	-0.140094	-0.0660497	NA	NA	NA	6	6	6	26.7	26.7	26.7	36.56	0	71.632	396440000	212990000	183450000	Q9NWV8	Q9NWV8	BRISC and BRCA1-A complex member 1	BABAM1	-0.0515175	0.964921	1.03635	-0.0515175	-1.61631	0.167997	0.349878	-5.75526
167	0.108491	-0.170751	-0.135776	-0.0490837	NA	NA	NA	8	8	8	14.1	14.1	14.1	81.957	0	28.579	110000000	57802000	52196000	O14867	O14867	Transcription regulator protein BACH1	BACH1	-0.0617799	0.958081	1.04375	-0.0617799	-1.1898	0.288441	0.478993	-6.26153
3048	-0.155502	-0.162638	-0.14709	-0.115832	NA	NA	NA	111	111	111	28.8	28.8	28.8	591.4	0	314.89	2323200000	1292100000	1031100000	Q63HN8	Q63HN8	E3 ubiquitin-protein ligase RNF213	RNF213	-0.145265	0.904213	1.10593	-0.145265	-7.31722	0.000806059	0.0510738	0.0671745
4531	0.174534	0.181548	-0.102465	0.483261	NA	NA	NA	4	4	4	13.3	13.3	13.3	38.778	0	7.6144	104320000	52867000	51451000	Q99933	Q99933	BAG family molecular chaperone regulator 1	BAG1	0.18422	1.1362		0.18422	1.9344	0.1119	0.282224	-5.34734
583	-0.135285	-0.169063	-0.512308	-0.444989	NA	NA	NA	5	4	4	32.9	28.2	28.2	23.132	0	31.975	72653000	40992000	31661000	O76080	O76080	AN1-type zinc finger protein 5	ZFAND5	-0.315411	0.803622	1.24437	-0.315411	-4.10675	0.0096488	0.0942511	-2.68234
716	-0.0822093	-0.0322411	-0.0971623	-0.0440475	NA	NA	NA	20	20	20	61.2	61.2	61.2	61.594	0	187.33	2331800000	1279600000	1052200000	O95817	O95817	BAG family molecular chaperone regulator 3	BAG3	-0.0639151	0.956664	1.0453	-0.0639151	-2.9369	0.0330785	0.156344	-4.04829
676	-0.137759	0.0209111	-0.043988	-0.306216	NA	NA	NA	5	5	5	17.9	17.9	17.9	49.593	0	35.717	97096000	57595000	39501000	O95429	O95429	BAG family molecular chaperone regulator 4	BAG4	-0.116763	0.922255	1.0843	-0.116763	-1.99869	0.103135	0.270611	-5.26343
5657	0.0483758	-0.166551	0.0590784	0.00245056	NA	NA	NA	14	14	14	42.7	42.7	42.7	51.199	0	143.76	402370000	222070000	180300000	Q9UL15	Q9UL15	BAG family molecular chaperone regulator 5	BAG5	-0.0141616	0.990232	1.00986	-0.0141616	-0.316874	0.764364	0.86039	-6.9439
1579	-0.0628515	-0.114925	-0.173303	-0.0694973	NA	NA	NA	27	27	27	40.7	40.7	40.7	119.41	0	269.11	1608900000	907810000	701070000	P46379	P46379	Large proline-rich protein BAG6	BAG6	-0.105144	0.929712	1.0756	-0.105144	-3.90169	0.0117926	0.101878	-2.9063
5761	0.0575542	0.0321009	-0.0136837	0.0277203	NA	NA	NA	22	22	22	54.9	54.9	54.9	60.867	0	194.82	2471500000	1361800000	1109800000	Q9UQB8	Q9UQB8	Brain-specific angiogenesis inhibitor 1-associated protein 2	BAIAP2	0.0259229	1.01813		0.0259229	1.20599	0.282684	0.473331	-6.24365
5567	0.0542234	-0.134715	-0.105504	-0.110231	NA	NA	NA	18	18	18	54.4	54.4	54.4	56.882	0	160.71	973710000	546440000	427270000	Q9UHR4	Q9UHR4	Brain-specific angiogenesis inhibitor 1-associated protein 2-like protein 1	BAIAP2L1	-0.0740567	0.949963	1.05267	-0.0740567	-1.9309	0.112399	0.282656	-5.3519
2782	-0.0639972	-0.116317	-0.0156659	0.283922	NA	NA	NA	3	3	3	33.2	33.2	33.2	23.408	0	33.326	174750000	96824000	77927000	Q16611	Q16611	Bcl-2 homologous antagonist/killer	BAK1	0.0219855	1.01536		0.0219855	0.303617	0.773859	0.865254	-6.94871
4191	-0.182066	-0.38481	-0.379226	NaN	NA	NA	NA	5	5	5	30.3	30.3	30.3	30.529	0	18.898	71191000	36868000	34323000	Q96E09	Q96E09	Protein FAM122A	FAM122A	-0.315367	0.803646	1.24433	-0.315367	-5.93476	0.00433588	0.0720931	-1.43222
3680	-0.00977119	0.0766959	0.0578315	0.315914	NA	NA	NA	3	3	3	7.3	7.3	7.3	56.494	0	11.58	79155000	41878000	37277000	Q8N9N5	Q8N9N5	Protein BANP	BANP	0.110168	1.07935		0.110168	1.8859	0.119023	0.291674	-5.41042
3988	NaN	0.204266	-0.0941716	0.160791	NA	NA	NA	8	8	8	15.9	15.9	15.9	80.361	0	6.7851	69931000	36242000	33689000	Q92560	Q92560	Ubiquitin carboxyl-terminal hydrolase BAP1	BAP1	0.0902951	1.06459		0.0902951	1.27937	0.271384	0.463195	-6.01332
3532	-0.0764173	-0.0505622	0.0781998	-0.298282	NA	NA	NA	8	8	8	76.7	76.7	76.7	17.9	0	35.03	133650000	75962000	57684000	Q8IXM2	Q8IXM2	Chromatin complexes subunit BAP18	BAP18	-0.0867654	0.941632	1.06199	-0.0867654	-1.36109	0.232603	0.423093	-6.06627
5584	-0.341373	-0.105132	-0.246995	-0.567062	NA	NA	NA	5	5	5	24.8	24.8	24.8	27.423	0	7.7479	91927000	53048000	38879000	Q9UI43	Q9UI43	rRNA methyltransferase 2, mitochondrial	FTSJ2	-0.31514	0.803773	1.24413	-0.31514	-4.04301	0.0102629	0.0966856	-2.75125
2262	-0.0731808	-0.00643435	-0.0109628	0.0699771	NA	NA	NA	7	7	7	48.4	48.4	48.4	21.184	0	66.04	503780000	273090000	230690000	Q07812	Q07812	Apoptosis regulator BAX	BAX	-0.00515021	0.996437	1.00358	-0.00515021	-0.176255	0.86713	0.921364	-6.98474
5187	0.0147838	-0.0641179	-0.0392659	0.00518438	NA	NA	NA	18	18	18	15.9	15.9	15.9	178.7	0	49.012	234050000	119440000	114610000	Q9NRL2	Q9NRL2	Bromodomain adjacent to zinc finger domain protein 1A	BAZ1A	-0.0208539	0.985649	1.01456	-0.0208539	-0.896707	0.411667	0.595237	-6.559
5590	0.0540844	0.0409626	0.040121	0.0630888	NA	NA	NA	44	44	44	36.8	36.8	36.8	170.9	0	323.31	3223400000	1718300000	1505200000	Q9UIG0	Q9UIG0	Tyrosine-protein kinase BAZ1B	BAZ1B	0.0495642	1.03495		0.0495642	2.65761	0.045825	0.180366	-4.40329
5589	-0.152276	-0.0119807	-0.0905878	0.040121	NA	NA	NA	30	30	30	26.5	26.5	26.5	211.2	0	212.86	573180000	314100000	259080000	Q9UIF9	Q9UIF9	Bromodomain adjacent to zinc finger domain protein 2A	BAZ2A	-0.0536809	0.963475	1.03791	-0.0536809	-1.41972	0.215924	0.405562	-5.99666
5588	-0.337776	-0.134889	-0.239294	-0.0670771	NA	NA	NA	11	11	11	8.8	8.8	8.8	240.46	0	28.013	70795000	37935000	32860000	Q9UIF8	Q9UIF8	Bromodomain adjacent to zinc finger domain protein 2B	BAZ2B	-0.194759	0.873719	1.14453	-0.194759	-3.90813	0.0117174	0.101732	-2.89917
3519	-0.100639	-0.0692399	-0.648801	-0.164577	NA	NA	NA	6	6	6	11.3	11.3	11.3	80.352	0	7.415	166260000	95386000	70879000	Q8IWZ6	Q8IWZ6	Bardet-Biedl syndrome 7 protein	BBS7	-0.245814	0.84334	1.18576	-0.245814	-2.28323	0.0721979	0.225303	-4.89035
3957	-0.0367775	0.087327	0.0356239	-0.122146	NA	NA	NA	13	13	13	20.2	20.2	20.2	105.13	0	18.949	226750000	121470000	105280000	Q8WY36	Q8WY36	HMG box transcription factor BBX	BBX	-0.00899315	0.993786	1.00625	-0.00899315	-0.225272	0.83084	0.900422	-6.97309
3136	-0.149857	-0.13193	-0.179106	-0.125998	NA	NA	NA	18	18	18	27.4	27.4	27.4	104.06	0	43.1	317140000	182970000	134180000	Q6P1N0	Q6P1N0	Coiled-coil and C2 domain-containing protein 1A	CC2D1A	-0.146723	0.9033	1.10705	-0.146723	-7.19332	0.000871219	0.0510738	-0.0171023
5565	-0.0481139	-0.079478	-0.0147328	0.142479	NA	NA	NA	6	6	6	23.7	23.7	23.7	28.32	0	11.55	238960000	124330000	114630000	Q9UHQ4	Q9UHQ4	B-cell receptor-associated protein 29	BCAP29	3.8575e-05	1.00003		3.8575e-05	0.000905996	0.999313	0.999643	-7.00323
1744	-0.00271481	-0.00044731	0.0706641	0.0425042	NA	NA	NA	11	11	11	40.2	40.2	40.2	27.991	0	37.17	3689200000	1950000000	1739200000	P51572	P51572	B-cell receptor-associated protein 31	BCAP31	0.0275015	1.01925		0.0275015	1.20408	0.283357	0.474052	-6.24576
1887	0.0720372	-0.0250155	0.042084	0.154583	NA	NA	NA	17	17	17	33.7	33.7	33.7	93.371	0	52.745	472210000	244940000	227270000	P56945	P56945	Breast cancer anti-estrogen resistance protein 1	BCAR1	0.0609222	1.04313		0.0609222	1.77658	0.136845	0.312805	-5.55165
563	0.0475383	0.0257376	0.0123541	-0.0200332	NA	NA	NA	13	13	13	84	84	84	26.131	0	92.115	907530000	489020000	418510000	O75934	O75934	Pre-mRNA-splicing factor SPF27	BCAS2	0.0163992	1.01143		0.0163992	0.771909	0.475648	0.645438	-6.66769
4984	-0.223003	-0.129734	-0.00740554	-0.180005	NA	NA	NA	14	14	14	23.5	23.5	23.5	101.24	0	66.228	370290000	201520000	168770000	Q9H6U6	Q9H6U6	Breast carcinoma-amplified sequence 3	BCAS3	-0.135037	0.910647	1.09812	-0.135037	-3.31782	0.0216293	0.128754	-3.58052
1837	-0.036008	0.0471196	0.0231843	0.0227584	NA	NA	NA	12	12	12	37.6	37.6	37.6	42.966	0	73.249	1405500000	771920000	633600000	P54687	P54687	Branched-chain-amino-acid aminotransferase, cytosolic	BCAT1	0.0142636	1.00994		0.0142636	0.625217	0.559723	0.716143	-6.77878
246	-0.0751248	0.0651587	0.00100953	0.0606008	NA	NA	NA	9	9	9	29.8	29.8	29.8	44.287	0	61.543	504760000	258100000	246660000	O15382	O15382	Branched-chain-amino-acid aminotransferase, mitochondrial	BCAT2	0.0129111	1.00899		0.0129111	0.411261	0.698209	0.814277	-6.90398
5450	0.0319598	0.0575542	-0.00351005	-0.016585	NA	NA	NA	13	13	13	54.8	54.8	54.8	35.979	0	134.8	2062500000	1121300000	941230000	Q9P287	Q9P287	BRCA2 and CDKN1A-interacting protein	BCCIP	0.0173547	1.0121		0.0173547	0.77376	0.474648	0.645239	-6.66617
1006	-0.216719	-0.178322	-0.0870436	-0.0053479	NA	NA	NA	6	6	6	17.5	17.5	17.5	50.47	0	21.201	193260000	93159000	100100000	P12694	P12694	2-oxoisovalerate dehydrogenase subunit alpha, mitochondrial	BCKDHA	-0.121858	0.919003	1.08814	-0.121858	-2.95367	0.03245	0.154777	-4.02728
1190	-0.0853131	0.15017	0.105946	0.116098	NA	NA	NA	3	3	3	10.5	10.5	10.5	43.122	0	6.4927	69305000	36871000	32434000	P21953	P21953	2-oxoisovalerate dehydrogenase subunit beta, mitochondrial	BCKDHB	0.0717252	1.05097		0.0717252	1.58128	0.1757	0.359484	-5.79906
168	-0.0704059	0.062398	-0.0733022	-0.0194044	NA	NA	NA	7	7	7	22.8	22.8	22.8	46.36	0	52.504	184100000	100480000	83622000	O14874	O14874	[3-methyl-2-oxobutanoate dehydrogenase [lipoamide]] kinase, mitochondrial	BCKDK	-0.0251786	0.982699	1.01761	-0.0251786	-0.819826	0.450252	0.624714	-6.62741
735	0.00388999	-0.0647515	-0.0982584	-0.0564011	NA	NA	NA	6	6	6	27	27	27	26.251	0	15.162	213490000	114200000	99292000	O95999	O95999	B-cell lymphoma/leukemia 10	BCL10	-0.0538803	0.963342	1.03805	-0.0538803	-2.18943	0.0811319	0.239112	-5.01341
5067	-0.232515	NaN	-0.21063	-0.082301	NA	NA	NA	4	4	4	15.9	15.9	15.9	36.821	0	14.315	60267000	34545000	25722000	Q9HB09	Q9HB09	Bcl-2-like protein 12	BCL2L12	-0.175149	0.885676	1.12908	-0.175149	-4.28158	0.0134639	0.106252	-2.71319
4733	0.0867838	0.00863037	-0.05288	-0.0300741	NA	NA	NA	9	9	9	35.5	35.5	35.5	52.723	0	101.97	482540000	258740000	223800000	Q9BXK5	Q9BXK5	Bcl-2-like protein 13	BCL2L13	0.00311502	1.00216		0.00311502	0.103679	0.921524	0.949954	-6.99682
1170	0.103934	NaN	0.015212	0.000576886	NA	NA	NA	2	2	2	7.5	7.5	7.5	47.583	0.0071223	2.176	73989000	39443000	34546000	P20749	P20749	B-cell lymphoma 3 protein	BCL3	0.0399076	1.02805		0.0399076	1.21199	0.293603	0.484241	-6.08764
4563	0.0837921	-0.651632	-0.0368959	-0.744125	NA	NA	NA	5	5	4	46	46	41.1	22.195	0	23.358	97726000	58069000	39657000	Q9BQE9;Q4VC05	Q9BQE9	B-cell CLL/lymphoma 7 protein family member B	BCL7B	-0.337215	0.791568	1.26332	-0.337215	-2.03714	0.0982391	0.263832	-5.21313
3910	-0.229585	-0.239924	0.336283	-0.230601	NA	NA	NA	4	3	3	38.2	33.6	33.6	23.468	0	43.416	160550000	90797000	69749000	Q8WUZ0	Q8WUZ0	B-cell CLL/lymphoma 7 protein family member C	BCL7C	-0.0909568	0.9389	1.06508	-0.0909568	-0.806464	0.45723	0.630657	-6.63882
108	-0.236045	-0.461621	0.0721745	-0.180119	NA	NA	NA	7	7	7	8.6	8.6	8.6	149.29	0	36.505	208400000	120020000	88377000	O00512	O00512	B-cell CLL/lymphoma 9 protein	BCL9	-0.201403	0.869705	1.14982	-0.201403	-2.29976	0.0707361	0.22422	-4.86868
3405	0.0313951	0.155361	-0.0604273	0.11703	NA	NA	NA	12	12	12	12.3	12.3	12.3	157.13	0	60.183	162990000	88043000	74950000	Q86UU0	Q86UU0	B-cell CLL/lymphoma 9-like protein	BCL9L	0.0608397	1.04307		0.0608397	1.45967	0.205221	0.393151	-5.94854
5367	-0.0649929	-0.0220241	-0.00804374	-0.04883	NA	NA	NA	24	23	23	31	29.8	29.8	106.12	0	195.3	2808000000	1529300000	1278800000	Q9NYF8	Q9NYF8	Bcl-2-associated transcription factor 1	BCLAF1	-0.0359727	0.975374	1.02525	-0.0359727	-1.73466	0.144383	0.323314	-5.60536
5782	-0.461601	-0.0604575	-0.127195	0.0848807	NA	NA	NA	10	10	10	32	32	32	47.534	0	17.224	63729000	34987000	28742000	Q9Y276	Q9Y276	Mitochondrial chaperone BCS1	BCS1L	-0.141093	0.906832	1.10274	-0.141093	-1.53057	0.187469	0.37429	-5.8619
2190	-0.142306	-0.0263667	0.141825	0.0486547	NA	NA	NA	7	7	7	27.7	27.7	27.7	38.157	0	48.731	136160000	68509000	67647000	Q02338	Q02338	D-beta-hydroxybutyrate dehydrogenase, mitochondrial	BDH1	0.00545175	1.00379		0.00545175	0.10831	0.918035	0.948716	-6.99623
310	-0.144457	-0.421052	NaN	-0.358713	NA	NA	NA	3	3	3	12.9	12.9	12.9	42.813	0	58.99	70727000	41878000	28849000	O43567	O43567	E3 ubiquitin-protein ligase RNF13	RNF13	-0.308074	0.807719	1.23805	-0.308074	-4.78882	0.0092153	0.092275	-2.28091
2986	0.0813396	0.0714881	-0.197865	0.215865	NA	NA	NA	15	15	15	26	26	26	94.474	0	20.668	111580000	60464000	51116000	Q5T5X7	Q5T5X7	BEN domain-containing protein 3	BEND3	0.0427069	1.03004		0.0427069	0.608903	0.569648	0.724013	-6.78993
5374	0.148739	NaN	-0.0734692	-0.253653	NA	NA	NA	2	2	2	30.6	30.6	30.6	12.388	0	10.097	73428000	41509000	31920000	Q9NYM9	Q9NYM9	BET1-like protein	BET1L	-0.0594611	0.959623	1.04208	-0.0594611	-0.687733	0.530227	0.690725	-6.58361
4244	-0.00773913	-0.00807279	-0.0453421	0.105678	NA	NA	NA	17	13	13	21.8	18.5	18.5	110.75	0	72.057	181950000	100840000	81104000	Q96G01	Q96G01	Protein bicaudal D homolog 1	BICD1	0.011131	1.00775		0.011131	0.354954	0.737356	0.843698	-6.92897
3838	-0.0342785	0.0519985	0.0405417	0.0448837	NA	NA	NA	31	31	27	46.8	46.8	42.8	93.532	0	142.29	1390200000	708200000	682010000	Q8TD16	Q8TD16	Protein bicaudal D homolog 2	BICD2	0.0257863	1.01803		0.0257863	1.07311	0.33309	0.523798	-6.38624
1873	0.024887	0.301471	0.0698396	0.0893625	NA	NA	NA	8	8	8	61	61	61	21.994	0	91.535	517940000	283630000	234310000	P55957	P55957	BH3-interacting domain death agonist;BH3-interacting domain death agonist p15;BH3-interacting domain death agonist p13;BH3-interacting domain death agonist p11	BID	0.12139	1.08778		0.12139	2.36197	0.0655144	0.216186	-4.78722
106	-0.0744107	-0.274669	-0.0289256	-0.179057	NA	NA	NA	15	15	15	37.3	37.3	37.3	64.699	0	172.27	1564000000	863170000	700850000	O00499	O00499	Myc box-dependent-interacting protein 1	BIN1	-0.139266	0.907981	1.10134	-0.139266	-2.98497	0.0313121	0.152845	-3.98815
2431	0.0434844	0.27965	NaN	0.00302647	NA	NA	NA	5	5	5	8.7	8.7	8.7	69.899	0	13.232	78399000	40234000	38165000	Q13490;Q13489	Q13490	Baculoviral IAP repeat-containing protein 2	BIRC2	0.10872	1.07827		0.10872	1.64738	0.176433	0.35979	-5.58487
247	-0.0153596	-0.0307666	-0.0819039	0.0558898	NA	NA	NA	5	5	5	55.6	55.6	55.6	16.389	0	12.247	155380000	83413000	71971000	O15392	O15392	Baculoviral IAP repeat-containing protein 5	BIRC5	-0.0180351	0.987577	1.01258	-0.0180351	-0.628445	0.557773	0.714354	-6.77655
5169	-0.0257203	0.0160683	-0.0255294	-0.0286754	NA	NA	NA	56	56	55	20.3	20.3	20.2	530.25	0	323.31	1211400000	657010000	554400000	Q9NR09;REV__Q96C03	Q9NR09	Baculoviral IAP repeat-containing protein 6	BIRC6	-0.0159642	0.988995	1.01113	-0.0159642	-0.799093	0.461114	0.634443	-6.64506
4521	-0.162654	-0.140937	-0.119401	-0.166049	NA	NA	NA	34	34	34	55.1	55.1	55.1	85.424	0	278.62	8409300000	4739000000	3670300000	Q99798	Q99798	Aconitate hydratase, mitochondrial	ACO2	-0.14726	0.902964	1.10746	-0.14726	-7.35627	0.000786734	0.0510738	0.093444
1368	-0.133749	-0.143644	-0.17223	-0.145749	NA	NA	NA	22	14	14	61.3	40	40	50.582	0	224.57	3321600000	1865100000	1456500000	P31150	P31150	Rab GDP dissociation inhibitor alpha	GDI1	-0.148843	0.901974	1.10868	-0.148843	-7.73315	0.00062592	0.0478562	0.339991
2091	-0.0652193	-0.200001	-0.126014	0.249385	NA	NA	NA	3	3	3	25.5	25.5	25.5	17.262	0	7.5275	127370000	67519000	59846000	P78537	P78537	Biogenesis of lysosome-related organelles complex 1 subunit 1	BLOC1S1	-0.0354623	0.975719	1.02489	-0.0354623	-0.446801	0.67403	0.797227	-6.88644
3186	-0.0723614	0.127633	-0.0397701	-0.051773	NA	NA	NA	7	7	7	40.8	40.8	40.8	15.961	0	103.6	395360000	221150000	174210000	Q6QNY1	Q6QNY1	Biogenesis of lysosome-related organelles complex 1 subunit 2	BLOC1S2	-0.00906787	0.993734	1.00631	-0.00906787	-0.224943	0.831082	0.900422	-6.97318
5245	-0.130065	-0.0746233	-0.689637	-0.196922	NA	NA	NA	4	4	4	26.3	26.3	26.3	23.351	0	10.657	60961000	34223000	26738000	Q9NUP1	Q9NUP1	Biogenesis of lysosome-related organelles complex 1 subunit 4	BLOC1S4	-0.272812	0.827705	1.20816	-0.272812	-2.43989	0.059556	0.204806	-4.68544
3846	-0.00911769	-0.377388	0.661111	NaN	NA	NA	NA	4	4	4	28.9	28.9	28.9	21.609	0	6.9519	47864000	26006000	21858000	Q8TDH9	Q8TDH9	Biogenesis of lysosome-related organelles complex 1 subunit 5	BLOC1S5	0.0915351	1.0655		0.0915351	0.41868	0.697414	0.814059	-6.75426
1797	-0.0598558	-0.108254	-0.0676818	-0.074593	NA	NA	NA	12	12	12	42.9	42.9	42.9	33.428	0	42.774	2917100000	1566300000	1350800000	P53004	P53004	Biliverdin reductase A	BLVRA	-0.0775962	0.947635	1.05526	-0.0775962	-3.88717	0.0119642	0.102202	-2.92241
1332	-0.0465187	0.0709388	-0.071209	-0.00668072	NA	NA	NA	8	8	8	63.6	63.6	63.6	22.119	0	75.336	2256800000	1231500000	1025300000	P30043	P30043	Flavin reductase (NADPH)	BLVRB	-0.0133674	0.990777	1.00931	-0.0133674	-0.440844	0.678053	0.800012	-6.88947
1421	0.0302654	-0.00659373	-0.0089435	-0.0609088	NA	NA	NA	6	6	5	22.1	22.1	19.6	36.949	0	28.423	338340000	180630000	157710000	P35226	P35226	Polycomb complex protein BMI-1	BMI1	-0.0115452	0.992029	1.00803	-0.0115452	-0.495101	0.641878	0.77766	-6.86047
5223	0.250355	-0.0784265	0.114767	-0.251728	NA	NA	NA	7	6	6	11.8	10.8	10.8	129.17	0	33.251	57306000	33716000	23589000	Q9NSY1	Q9NSY1	BMP-2-inducible protein kinase	BMP2K	0.00874188	1.00608		0.00874187	0.0995406	0.924644	0.951872	-6.99732
1460	NaN	-0.0702393	-0.152677	0.374622	NA	NA	NA	3	3	3	8.3	8.3	8.3	60.197	0.00015584	5.5792	41147000	21512000	19635000	P36894	P36894	Bone morphogenetic protein receptor type-1A	BMPR1A	0.0505686	1.03567		0.0505686	0.423415	0.694233	0.812105	-6.75189
2578	0.0821575	0.135272	0.0270125	0.0786098	NA	NA	NA	33	33	33	35.7	35.7	35.7	145.81	0	255.07	2345600000	1250400000	1095100000	Q14692	Q14692	Ribosome biogenesis protein BMS1 homolog	BMS1	0.080763	1.05758		0.080763	3.22334	0.0239812	0.134982	-3.6946
3989	-0.336792	-0.0726193	-0.441497	-0.343513	NA	NA	NA	2	2	2	10.7	10.7	10.7	26.184	0.00015024	4.4625	82803000	45851000	36951000	Q92567	Q92567	Protein FAM168A	FAM168A	-0.298605	0.813038	1.22995	-0.298605	-4.63819	0.0058994	0.0796418	-2.13254
371	0.0223323	0.0116388	NaN	1.00597	NA	NA	NA	2	2	2	13.7	13.7	13.7	23.93	0	21.904	146220000	70093000	76123000	O60238	O60238	BCL2/adenovirus E1B 19 kDa protein-interacting protein 3-like	BNIP3L	0.346647	1.2716		0.346647	1.46326	0.218783	0.408045	-5.80306
3761	0.0643311	-0.0255148	-0.111929	-0.0948339	NA	NA	NA	41	41	40	22.2	22.2	21.9	330.46	0	323.31	844540000	450340000	394200000	Q8NFC6	Q8NFC6	Biorientation of chromosomes in cell division protein 1-like 1	BOD1L1	-0.0419867	0.971316	1.02953	-0.0419867	-1.16028	0.299207	0.489478	-6.29377
5879	-0.303828	-0.0806065	0.013498	-0.207594	NA	NA	NA	4	4	4	43.1	43.1	43.1	14.289	0	22.886	103490000	57944000	45544000	Q9Y3E2	Q9Y3E2	BolA-like protein 1	BOLA1	-0.144633	0.90461	1.10545	-0.144633	-2.51685	0.0542453	0.195749	-4.58528
4926	0.0174944	0.0340749	-0.0165995	-0.0331561	NA	NA	NA	5	5	5	72.1	72.1	72.1	10.116	0	55.196	1376000000	749250000	626750000	Q9H3K6	Q9H3K6	BolA-like protein 2	BOLA2	0.000453425	1.00031		0.000453425	0.0208313	0.9842	0.989697	-7.00297
2903	0.109695	0.0180643	0.0270125	0.0127833	NA	NA	NA	2	2	2	26.2	26.2	26.2	12.114	0	24.486	150830000	80260000	70574000	Q53S33	Q53S33	BolA-like protein 3	BOLA3	0.0418888	1.02946		0.0418888	1.64751	0.161421	0.342308	-5.71602
778	-0.386846	-0.386996	-0.268278	-0.144696	NA	NA	NA	4	4	4	23.5	23.5	23.5	21.225	0.00015094	4.6197	165650000	95586000	70066000	P02794	P02794	Ferritin heavy chain;Ferritin heavy chain, N-terminally processed	FTH1	-0.296704	0.81411	1.22833	-0.296704	-6.08829	0.00184078	0.0589595	-0.836678
722	-0.0684985	-0.0347662	-0.0948032	-0.140301	NA	NA	NA	15	15	15	67.5	67.5	67.5	33.392	0	132.58	1698900000	951560000	747340000	O95861	O95861	3(2),5-bisphosphate nucleotidase 1	BPNT1	-0.0845922	0.943051	1.06039	-0.0845922	-3.36494	0.0205551	0.126444	-3.52413
2313	-0.034973	-0.0709514	-0.10785	-0.143086	NA	NA	NA	48	48	48	22.7	22.7	22.7	338.26	0	198.63	1068600000	583980000	484590000	Q12830	Q12830	Nucleosome-remodeling factor subunit BPTF	BPTF	-0.0892151	0.940034	1.06379	-0.0892151	-3.46931	0.0183849	0.120618	-3.40045
2648	-0.169388	-0.122931	-0.127305	-0.176626	NA	NA	NA	10	10	10	53.2	53.2	53.2	25.734	0	83.112	2582200000	1473200000	1109000000	Q15102	Q15102	Platelet-activating factor acetylhydrolase IB subunit gamma	PAFAH1B3	-0.149062	0.901836	1.10885	-0.149062	-7.04479	0.00095777	0.0516874	-0.12004
3344	-0.46556	-0.269373	-0.237302	-0.0249421	NA	NA	NA	7	7	7	14	14	14	67.304	0	22.103	144570000	76093000	68474000	Q7Z569	Q7Z569	BRCA1-associated protein	BRAP	-0.249294	0.841308	1.18863	-0.249294	-3.42445	0.0192841	0.124074	-3.45341
3176	0.0326651	-0.0523713	0.0257376	0.0292761	NA	NA	NA	27	27	27	52.6	52.6	52.6	88.118	0	206.46	1332600000	707680000	624870000	Q6PJG6	Q6PJG6	BRCA1-associated ATM activator 1	BRAT1	0.00882687	1.00614		0.00882687	0.365084	0.730241	0.838513	-6.92473
1476	-0.052102	0.051024	0.0684644	-0.182933	NA	NA	NA	14	14	14	11.8	11.8	11.8	207.72	0	25.692	85186000	47072000	38114000	P38398	P38398	Breast cancer type 1 susceptibility protein	BRCA1	-0.0288866	0.980176	1.02022	-0.0288866	-0.593131	0.579347	0.731284	-6.80046
1746	0.197362	-0.238715	-0.423526	-0.143102	NA	NA	NA	6	6	6	2.7	2.7	2.7	384.2	0	10.162	45634000	25442000	20192000	P51587	P51587	Breast cancer type 2 susceptibility protein	BRCA2	-0.151995	0.900005	1.11111	-0.151995	-1.47069	0.202357	0.391225	-5.93517
1583	-0.00473979	-0.0905264	0.161952	-0.0102361	NA	NA	NA	11	11	11	41.8	41.8	41.8	36.072	0	87.804	761490000	406400000	355090000	P46736	P46736	Lys-63-specific deubiquitinase BRCC36	BRCC3	0.0141124	1.00983		0.0141124	0.311902	0.76792	0.862146	-6.94573
699	-0.0152721	0.191436	0.0103502	0.135666	NA	NA	NA	8	8	8	9.1	9.1	9.1	119.52	0	12.236	96731000	49577000	47154000	O95696	O95696	Bromodomain-containing protein 1	BRD1	0.080545	1.05742		0.080545	1.88396	0.119318	0.292041	-5.41294
1248	0.0209111	-0.0347957	0.0836559	0.152508	NA	NA	NA	13	13	13	24	24	24	88.06	0	70.68	328290000	175920000	152370000	P25440	P25440	Bromodomain-containing protein 2	BRD2	0.0555698	1.03927		0.0555698	1.52696	0.188334	0.375229	-5.86634
2642	-0.0608185	-0.118633	-0.319802	-0.0650231	NA	NA	NA	14	10	10	28.7	23.4	23.4	79.541	0	69.22	264330000	145320000	119000000	Q15059	Q15059	Bromodomain-containing protein 3	BRD3	-0.141069	0.906847	1.10272	-0.141069	-2.76502	0.0403693	0.170737	-4.26571
436	-0.00449376	0.0194884	0.0419438	0.0281448	NA	NA	NA	20	20	16	16.7	16.7	13.9	152.22	0	71.46	599530000	310410000	289110000	O60885;Q58F21	O60885	Bromodomain-containing protein 4	BRD4	0.0212708	1.01485		0.0212708	1.08088	0.329942	0.521184	-6.37818
3255	-0.153398	-0.161992	-0.161928	-0.145206	NA	NA	NA	34	34	34	47.6	47.6	47.6	123.28	0	201.31	1917200000	1087600000	829640000	Q70J99	Q70J99	Protein unc-13 homolog D	UNC13D	-0.155631	0.89774	1.11391	-0.155631	-8.45239	0.000415143	0.0460966	0.777751
4857	0.123534	-0.0448956	-0.0117043	0.0173518	NA	NA	NA	15	15	15	19.6	19.6	19.6	135.33	0	109.75	532670000	286200000	246470000	Q9H0E9	Q9H0E9	Bromodomain-containing protein 8	BRD8	0.0210715	1.01471		0.0210715	0.623969	0.560479	0.716503	-6.77964
5350	-0.066367	-0.00228126	-0.082805	-0.0733781	NA	NA	NA	8	8	8	29.2	29.2	29.2	43.551	0	50.58	394450000	211510000	182940000	Q9NXR7	Q9NXR7	BRCA1-A complex subunit BRE	BRE	-0.0562078	0.961789	1.03973	-0.0562078	-2.43361	0.0600137	0.205884	-4.69363
3956	-0.0168039	-0.0870896	0.0619835	0.0706641	NA	NA	NA	2	2	2	14.3	14.3	14.3	27.835	0	31.342	341650000	179990000	161650000	Q8WY22	Q8WY22	BRI3-binding protein	BRI3BP	0.00718853	1.005		0.00718853	0.210267	0.841903	0.907752	-6.97695
4722	-0.00462402	0.0458623	0.0124972	0.246104	NA	NA	NA	18	18	18	18.4	18.4	18.4	140.88	0	41.72	235170000	124290000	110890000	Q9BX63	Q9BX63	Fanconi anemia group J protein	BRIP1	0.0749599	1.05333		0.0749599	1.53521	0.186361	0.373339	-5.85618
3849	0.0177795	0.146786	0.0672257	0.0812032	NA	NA	NA	12	12	12	37.7	37.7	37.7	41.401	0	64.771	691670000	371030000	320640000	Q8TDN6	Q8TDN6	Ribosome biogenesis protein BRX1 homolog	BRIX1	0.0782486	1.05574		0.0782486	2.8365	0.0371393	0.164819	-4.17486
3905	0.146525	-0.0198284	0.0790197	0.0220482	NA	NA	NA	5	5	5	62.7	62.7	62.7	8.7448	0	15.43	503000000	272810000	230190000	Q8WUW1	Q8WUW1	Protein BRICK1	BRK1	0.0569411	1.04026		0.0569411	1.6981	0.151298	0.330581	-5.65196
5106	-0.021614	-0.143198	0.171847	-0.138727	NA	NA	NA	5	5	5	23.6	23.6	23.6	28.46	0.00015654	5.7328	64313000	32760000	31554000	Q9HCU9	Q9HCU9	Breast cancer metastasis-suppressor 1	BRMS1	-0.032923	0.977438	1.02308	-0.032923	-0.544297	0.610024	0.752765	-6.83155
3029	-0.0749425	-0.0508311	-0.0355201	-0.124472	NA	NA	NA	11	11	11	40.9	40.9	40.9	46.476	0	91.961	1015700000	556130000	459530000	Q5VW32	Q5VW32	BRO1 domain-containing protein BROX	BROX	-0.0714414	0.951687	1.05077	-0.0714414	-3.01833	0.0301481	0.149333	-3.94658
1857	0.0897694	-0.137378	-0.0236657	-0.329957	NA	NA	NA	6	6	5	5.3	5.3	4.2	137.5	0.0052602	2.4013	50861000	27928000	22934000	P55201	P55201	Peregrin	BRPF1	-0.100308	0.932834	1.072	-0.100308	-1.38816	0.224757	0.414001	-6.03429
5301	0.0119249	-0.0253385	-0.103767	-0.140826	NA	NA	NA	13	13	13	45.1	45.1	45.1	47.163	0	74.132	242530000	133450000	109080000	Q9NW68	Q9NW68	BSD domain-containing protein 1	BSDC1	-0.0645016	0.956276	1.04572	-0.0645016	-1.96316	0.107888	0.277158	-5.30985
1441	0.162339	-0.0394883	0.0454429	0.0265876	NA	NA	NA	8	8	8	30.1	30.1	30.1	42.2	0	137.29	1338600000	730730000	607860000	P35613	P35613	Basigin	BSG	0.0487203	1.03435		0.0487203	1.29851	0.251732	0.442519	-6.1391
190	-0.0544372	-0.00079366	-0.0255148	0.0194884	NA	NA	NA	41	41	41	32.6	32.6	32.6	206.89	0	258.94	1323700000	722700000	600990000	O14981	O14981	TATA-binding protein-associated factor 172	BTAF1	-0.0153143	0.989441	1.01067	-0.0153143	-0.695567	0.518228	0.679937	-6.72789
1159	-0.0127082	-0.0379175	-0.0249568	-0.0350469	NA	NA	NA	8	8	8	62.6	62.6	62.6	22.168	0	252.33	4825700000	2578400000	2247300000	P20290	P20290	Transcription factor BTF3	BTF3	-0.0276574	0.981012	1.01936	-0.0276574	-1.48036	0.199877	0.387578	-5.92341
4325	-0.1849	-0.0217311	-0.115504	-0.0660497	NA	NA	NA	5	5	5	36.7	36.7	36.7	17.27	0	123.86	1919200000	1053300000	865880000	Q96K17	Q96K17	Transcription factor BTF3 homolog 4	BTF3L4	-0.0970462	0.934945	1.06958	-0.0970462	-2.95715	0.0323212	0.154284	-4.02292
934	-0.2735	-0.354723	-0.141764	-0.395302	NA	NA	NA	5	5	5	21.8	21.8	21.8	35.932	0	10.837	84499000	47447000	37052000	P0C870	P0C870	JmjC domain-containing protein 7	JMJD7	-0.291322	0.817153	1.22376	-0.291322	-6.15702	0.00175161	0.0586689	-0.781868
328	0.00302647	-0.0336877	-0.255959	-0.175631	NA	NA	NA	16	16	16	23	23	23	122.37	0	92.517	181830000	97292000	84535000	O43683	O43683	Mitotic checkpoint serine/threonine-protein kinase BUB1	BUB1	-0.115563	0.923022	1.0834	-0.115563	-2.27817	0.0726517	0.225448	-4.89698
406	0.0163537	0.0097772	-0.0332004	0.112233	NA	NA	NA	30	30	30	40.3	40.3	40.3	119.54	0	193.89	925030000	479260000	445770000	O60566	O60566	Mitotic checkpoint serine/threonine-protein kinase BUB1 beta	BUB1B	0.0262909	1.01839		0.0262909	0.874343	0.422617	0.603111	-6.57936
329	0.0112093	0.0207689	-0.0251477	0.0450235	NA	NA	NA	14	14	14	54.6	54.6	54.6	37.154	0	100.37	3433000000	1867700000	1565300000	O43684	O43684	Mitotic checkpoint protein BUB3	BUB3	0.0129635	1.00903		0.0129635	0.605304	0.571852	0.725649	-6.79235
4573	0.132643	0.0831112	-0.067969	0.192952	NA	NA	NA	9	9	9	17.4	17.4	17.4	70.52	0	18.323	122090000	63439000	58651000	Q9BRD0	Q9BRD0	BUD13 homolog	BUD13	0.0851843	1.06082		0.0851843	1.80425	0.132089	0.307615	-5.51604
1514	0.143785	0.0920721	0.000288558	0.095722	NA	NA	NA	6	6	6	41.7	41.7	41.7	17	0	32.848	539060000	293180000	245880000	P41223	P41223	Protein BUD31 homolog	BUD31	0.0829669	1.05919		0.0829669	2.80021	0.038742	0.167762	-4.22092
2489	0.111699	0.128557	0.013355	0.125519	NA	NA	NA	16	16	16	46.5	46.5	46.5	49.601	0	43.959	932860000	487310000	445550000	Q13895	Q13895	Bystin	BYSL	0.0947825	1.0679		0.0947825	3.37785	0.0202715	0.126434	-3.50874
3277	0.0781998	0.190425	0.118493	0.0536674	NA	NA	NA	14	14	14	38.4	38.4	38.4	48.043	0	44.411	3938900000	2037300000	1901600000	Q7L1Q6	Q7L1Q6	Basic leucine zipper and W2 domain-containing protein 1	BZW1	0.110196	1.07938		0.110196	3.72521	0.0140866	0.106659	-3.10441
6014	0.0911243	0.0533895	0.0751904	0.0764222	NA	NA	NA	18	18	18	44.6	44.6	44.6	48.162	0	94.301	2260500000	1197600000	1062900000	Q9Y6E2	Q9Y6E2	Basic leucine zipper and W2 domain-containing protein 2	BZW2	0.0740316	1.05265		0.0740316	3.86926	0.0121798	0.102888	-2.94233
4125	0.0439044	0.0258793	0.0597706	-0.0830343	NA	NA	NA	4	4	4	61	61	61	11.564	0	27.781	367180000	207120000	160060000	Q96B45	Q96B45	UPF0693 protein C10orf32	C10orf32	0.01163	1.00809		0.01163	0.374072	0.723955	0.833984	-6.92088
4172	0.0119249	0.0353423	0.200253	0.0347792	NA	NA	NA	3	3	3	32.2	32.2	32.2	13.238	0	26.594	274440000	151760000	122680000	Q96D05	Q96D05	Uncharacterized protein C10orf35	C10orf35	0.0705748	1.05014		0.0705748	1.8292	0.127948	0.303445	-5.48386
2976	-0.0336138	-0.0910027	0.0274371	0.024887	NA	NA	NA	14	14	14	26.7	26.7	26.7	78.71	0	34.491	245530000	132370000	113170000	Q5T2E6	Q5T2E6	UPF0668 protein C10orf76	C10orf76	-0.0180731	0.987551	1.01261	-0.0180731	-0.634421	0.554174	0.711299	-6.77238
5014	0.0756011	0.181421	-0.109079	0.00475299	NA	NA	NA	5	5	5	16.6	16.6	16.6	49.248	0	31.282	48587000	26753000	21834000	Q9H8K7	Q9H8K7	Uncharacterized protein C10orf88	C10orf88	0.038174	1.02681		0.038174	0.747871	0.488775	0.655894	-6.68718
4881	0.192447	-0.453182	-0.252913	NaN	NA	NA	NA	5	5	5	25.1	25.1	25.1	35.117	0	41.206	54469000	28633000	25835000	Q9H0W9	Q9H0W9	Ester hydrolase C11orf54	C11orf54	-0.171216	0.888094	1.12601	-0.171216	-1.23678	0.285234	0.476076	-6.0605
4925	0.0196308	0.0606008	0.021764	-0.0984129	NA	NA	NA	8	8	8	39.4	39.4	39.4	27.354	0	26.28	979380000	446750000	532630000	Q9H3H3	Q9H3H3	UPF0696 protein C11orf68	C11orf68	0.000895675	1.00062		0.000895675	0.0276067	0.979062	0.986402	-7.00277
2888	-0.0436608	-0.0462654	-0.107259	-0.0120534	NA	NA	NA	5	5	5	23.9	23.9	23.9	21.627	0	12.525	577570000	311980000	265590000	Q53FT3	Q53FT3	Protein Hikeshi	C11orf73	-0.0523096	0.964391	1.03692	-0.0523096	-2.18908	0.0811668	0.239112	-5.01387
4649	0.191563	-0.26767	0.0850168	-0.248708	NA	NA	NA	8	8	8	38.3	38.3	38.3	41.036	0	34.834	172810000	94854000	77953000	Q9BUA3	Q9BUA3	Uncharacterized protein C11orf84	C11orf84	-0.0599495	0.959298	1.04243	-0.0599495	-0.645387	0.547609	0.70617	-6.76465
46	0.112233	-0.000750383	-0.0323887	0.0313951	NA	NA	NA	2	2	2	17.2	17.2	17.2	13.798	0	8.9329	775980000	430410000	345570000	E9PRG8	E9PRG8	Uncharacterized protein C11orf98	C11orf98	0.0276223	1.01933		0.0276223	0.911393	0.404599	0.5895	-6.54543
5066	-0.0139023	-0.0936173	0.0485151	0.0295589	NA	NA	NA	12	12	12	48.9	48.9	48.9	42.449	0	108.55	2587900000	1371600000	1216200000	Q9HB07	Q9HB07	UPF0160 protein MYG1, mitochondrial	C12orf10	-0.0073614	0.99491	1.00512	-0.0073614	-0.240315	0.819794	0.894482	-6.96896
3677	0.010923	0.0116388	-0.0106575	-0.0722704	NA	NA	NA	4	4	4	18.8	18.8	18.8	37.49	0	21.444	2642000000	1432300000	1209700000	Q8N999	Q8N999	Uncharacterized protein C12orf29	C12orf29	-0.0150915	0.989594	1.01052	-0.0150915	-0.633566	0.554688	0.711808	-6.77298
5149	-0.0940177	-0.123355	0.0157831	-0.229146	NA	NA	NA	5	5	5	15.8	15.8	15.8	63.8	0	25.646	140240000	70059000	70183000	Q9NQ89	Q9NQ89	Protein C12orf4	C12orf4	-0.107684	0.928077	1.0775	-0.107684	-2.48486	0.0563873	0.199856	-4.62687
4150	0.166458	0.0343565	0.123136	0.0343565	NA	NA	NA	8	8	8	48.5	48.5	48.5	28.17	0	74.068	418890000	218880000	200010000	Q96C57	Q96C57	Uncharacterized protein C12orf43	C12orf43	0.0895767	1.06406		0.0895767	2.83585	0.0371676	0.164819	-4.17569
4495	0.00863037	-0.219656	-0.142035	-0.0686346	NA	NA	NA	6	6	6	68.3	68.3	68.3	13.178	0	48.252	816910000	441940000	374970000	Q99622	Q99622	Protein C10	C12orf57	-0.105424	0.929532	1.07581	-0.105424	-2.48999	0.0560372	0.199213	-4.62018
5645	-0.0209405	0.0716254	-0.00199233	0.131458	NA	NA	NA	3	3	3	22.9	22.9	22.9	15.864	0	6.7935	719380000	399640000	319740000	Q9UKR5	Q9UKR5	Probable ergosterol biosynthetic protein 28	C14orf1	0.0450376	1.03171		0.0450376	1.37081	0.229757	0.419682	-6.05482
4740	-0.101041	-0.117553	-0.0295734	0.0462816	NA	NA	NA	5	5	5	92	92	92	10.859	0	72.784	245600000	129370000	116240000	Q9BXV9	Q9BXV9	Uncharacterized protein C14orf142	C14orf142	-0.0504715	0.965621	1.0356	-0.0504715	-1.46489	0.203859	0.392507	-5.94221
3322	-0.151618	-0.160476	0.246834	-0.0565212	NA	NA	NA	8	8	8	20.1	20.1	20.1	66.436	0	26.731	106410000	61103000	45309000	Q7Z3D6	Q7Z3D6	UPF0317 protein C14orf159, mitochondrial	C14orf159	-0.0304453	0.979118	1.02133	-0.0304453	-0.396865	0.708123	0.822336	-6.9107
5769	0.0182068	0.0398403	0.0487942	0.0553346	NA	NA	NA	13	13	13	64.3	64.3	64.3	28.068	0	85.45	4374500000	2365500000	2009000000	Q9Y224	Q9Y224	UPF0568 protein C14orf166	C14orf166	0.040544	1.0285		0.040544	2.11011	0.089609	0.250326	-5.1175
3903	-0.301924	-0.0669562	0.0354831	-0.149185	NA	NA	NA	3	3	3	39.9	39.9	39.9	16.353	0	35.013	171300000	95622000	75681000	Q8WUR7	Q8WUR7	UPF0235 protein C15orf40	C15orf40	-0.120646	0.919776	1.08722	-0.120646	-2.05976	0.0954736	0.260174	-5.1835
3242	-0.0649024	-0.104604	-0.0586383	-0.0601265	NA	NA	NA	11	11	11	37.6	37.6	37.6	57.324	0	109.97	718370000	395170000	323200000	Q6ZUT6	Q6ZUT6	Uncharacterized protein C15orf52	C15orf52	-0.0720678	0.951274	1.05122	-0.0720678	-3.59398	0.0161272	0.113415	-3.25492
4669	NaN	0.0113525	-1.05439	-0.0110935	NA	NA	NA	3	3	3	36.8	36.8	36.8	20.656	0	28.594	64240000	33488000	30751000	Q9BV29	Q9BV29	Uncharacterized protein C15orf57	C15orf57	-0.351377	0.783836	1.27578	-0.351377	-1.39169	0.237927	0.428892	-5.88601
4422	-0.0804998	0.0371714	-0.119714	0.116098	NA	NA	NA	6	6	6	39.7	39.7	39.7	22.578	0	30.817	167780000	91876000	75905000	Q96S19	Q96S19	UPF0585 protein C16orf13	C16orf13	-0.0117361	0.991898	1.00817	-0.0117361	-0.255083	0.808995	0.888308	-6.96464
4262	0.115699	-0.114488	0.00949053	0.0203421	NA	NA	NA	7	7	7	19.9	19.9	19.9	51.017	0	34.876	263300000	143250000	120050000	Q96GQ5	Q96GQ5	RUS1 family protein C16orf58	C16orf58	0.00776091	1.00539		0.00776091	0.188726	0.857857	0.916142	-6.98204
3325	0.111966	-0.0210576	-0.212868	-0.0231671	NA	NA	NA	9	9	9	13.4	13.4	13.4	109.56	0	54.091	356580000	208830000	147760000	Q7Z3J2	Q7Z3J2	UPF0505 protein C16orf62	C16orf62	-0.0362817	0.975165	1.02547	-0.0362817	-0.656361	0.541091	0.700904	-6.75681
4264	-0.050114	0.0575542	0.0877344	-0.527076	NA	NA	NA	5	5	5	21.3	21.3	21.3	37.226	0	23.684	59237000	31180000	28057000	Q96GS4	Q96GS4	Uncharacterized protein C17orf59	C17orf59	-0.107975	0.927889	1.07771	-0.107975	-0.954969	0.384195	0.571615	-6.50426
5058	0.00158601	-0.0672887	0.0234683	-0.124377	NA	NA	NA	9	9	9	37.9	37.9	37.9	44.621	0	37.145	206630000	104380000	102260000	Q9HAS0	Q9HAS0	Protein Njmu-R1	C17orf75	-0.0416528	0.971541	1.02929	-0.0416528	-1.30296	0.250327	0.441078	-6.13398
4606	-0.0394735	-0.184293	0.0060466	0.101112	NA	NA	NA	11	11	11	26.4	26.4	26.4	67.314	0	26.551	189270000	97674000	91594000	Q9BSJ5	Q9BSJ5	Uncharacterized protein C17orf80	C17orf80	-0.029152	0.979996	1.02041	-0.029152	-0.584627	0.58462	0.735855	-6.80604
2886	0.0309717	-0.0684682	0.120086	-0.0699516	NA	NA	NA	14	14	14	28.5	28.5	28.5	70.592	0	36.302	531390000	274370000	257020000	Q53F19	Q53F19	Uncharacterized protein C17orf85	C17orf85	0.00315948	1.00219		0.00315948	0.0790452	0.940116	0.960443	-6.9995
1080	-0.154458	-0.178192	-0.144536	-0.194163	NA	NA	NA	7	7	7	28.2	28.2	28.2	44.297	0	36.179	163990000	91923000	72068000	P16219	P16219	Short-chain specific acyl-CoA dehydrogenase, mitochondrial	ACADS	-0.167837	0.890176	1.12337	-0.167837	-8.32303	0.000445917	0.0470413	0.702005
4122	0.0654344	0.0589399	-0.114847	0.120617	NA	NA	NA	8	8	8	31.8	31.8	31.8	43.324	0	22.6	154920000	86687000	68235000	Q96B23	Q96B23	Uncharacterized protein C18orf25	C18orf25	0.0325361	1.02281		0.0325361	0.74248	0.491755	0.658837	-6.69149
4184	-0.0104395	NaN	0.132116	0.135009	NA	NA	NA	3	3	3	7.6	7.6	7.6	74.974	0	9.7283	44198000	23281000	20917000	Q96DM3	Q96DM3	Uncharacterized protein C18orf8	C18orf8	0.0855618	1.0611		0.0855618	2.0574	0.11035	0.280301	-5.0881
5528	-0.160218	0.0380147	-0.138918	-0.155004	NA	NA	NA	5	5	5	68.6	68.6	68.6	12.878	0	23.877	137470000	79948000	57526000	Q9UFG5	Q9UFG5	UPF0449 protein C19orf25	C19orf25	-0.104031	0.930429	1.07477	-0.104031	-2.51497	0.0543688	0.195892	-4.58772
4550	0.00475299	-0.138203	-0.226797	-0.162638	NA	NA	NA	4	4	4	50	50	50	18.419	0	10.54	254580000	140140000	114440000	Q9BQ61	Q9BQ61	Uncharacterized protein C19orf43	C19orf43	-0.130721	0.913375	1.09484	-0.130721	-3.09156	0.0277603	0.144463	-3.85589
4603	0.0746424	0.17645	0.153027	-0.490132	NA	NA	NA	3	3	3	20.8	20.8	20.8	29.233	0	6.5395	79368000	46037000	33331000	Q9BSF4	Q9BSF4	Uncharacterized protein C19orf52	C19orf52	-0.0215031	0.985206	1.01502	-0.0215031	-0.17259	0.86986	0.922054	-6.9855
5242	NaN	-0.0374288	-0.233074	-0.576476	NA	NA	NA	2	2	2	11.3	11.3	11.3	33.11	0.00043548	3.5815	21791000	12404000	9387300	Q9NUL5	Q9NUL5	UPF0515 protein C19orf66	C19orf66	-0.282326	0.822264	1.21615	-0.282326	-2.45345	0.0716115	0.224464	-4.61299
5324	NaN	0.161436	-0.229738	-0.134049	NA	NA	NA	3	3	3	23.6	23.6	23.6	23.373	0.00015156	4.7289	23250000	12258000	10992000	Q9NX04	Q9NX04	Uncharacterized protein C1orf109	C1orf109	-0.0674503	0.954323	1.04786	-0.0674503	-0.771791	0.484214	0.651967	-6.51666
3853	-0.117725	-0.152516	-0.197219	-0.207361	NA	NA	NA	12	12	9	51	51	40.1	34.551	0	58.653	1077400000	594610000	482780000	Q8TDX7	Q8TDX7	Serine/threonine-protein kinase Nek7	NEK7	-0.168705	0.889641	1.12405	-0.168705	-6.93238	0.0010301	0.0516988	-0.199348
3238	0.228234	-0.0799964	-0.363438	-0.000519481	NA	NA	NA	4	4	4	46.4	46.4	46.4	11.471	0	11.874	93924000	49572000	44351000	Q6ZSJ8	Q6ZSJ8	Uncharacterized protein C1orf122	C1orf122	-0.05393	0.963309	1.03809	-0.05393	-0.555143	0.603128	0.749018	-6.82485
5317	-0.0320051	-0.123135	-0.0975173	-0.076402	NA	NA	NA	5	5	5	51.9	51.9	51.9	18.048	0	41.225	793450000	427740000	365710000	Q9NWV4	Q9NWV4	UPF0587 protein C1orf123	C1orf123	-0.0822649	0.944574	1.05868	-0.0822649	-3.48771	0.01803	0.120115	-3.37882
3559	0.0946415	0.00561564	0.0206267	0.0419438	NA	NA	NA	5	5	5	48.6	48.6	48.6	25.977	0	48.32	149480000	82688000	66790000	Q8IYL3	Q8IYL3	UPF0688 protein C1orf174	C1orf174	0.0407069	1.02862		0.0407069	1.7194	0.147228	0.326287	-5.62483
183	-0.202738	-0.169161	-0.133242	-0.180315	NA	NA	NA	15	15	14	43.9	43.9	41.9	45.809	0	52.485	583870000	333220000	250660000	O14965	O14965	Aurora kinase A	AURKA	-0.171364	0.888003	1.12612	-0.171364	-8.01114	0.000532022	0.0470413	0.514083
4667	-0.394733	0.10165	-0.0400073	-0.101087	NA	NA	NA	4	4	4	37.2	37.2	37.2	21.876	0	24.331	138450000	77243000	61205000	Q9BV19	Q9BV19	Uncharacterized protein C1orf50	C1orf50	-0.108544	0.927523	1.07814	-0.108544	-1.29839	0.251771	0.442519	-6.13924
3657	-0.141812	-0.0490837	NaN	-0.118727	NA	NA	NA	3	3	3	22	22	22	20.599	0	33.252	66647000	36003000	30644000	Q8N6N3	Q8N6N3	UPF0690 protein C1orf52	C1orf52	-0.103208	0.930961	1.07416	-0.103208	-3.3516	0.0295133	0.148094	-3.61107
2256	-0.00831944	-0.0224783	0.0132121	0.0110662	NA	NA	NA	7	7	7	40.8	40.8	40.8	31.362	0	129.71	5709400000	3129100000	2580300000	Q07021	Q07021	Complement component 1 Q subcomponent-binding protein, mitochondrial	C1QBP	-0.00162986	0.998871	1.00113	-0.00162986	-0.084393	0.936076	0.958568	-6.99898
4820	-0.0902653	0.0048968	-0.0372807	-0.113567	NA	NA	NA	8	8	8	69.5	69.5	69.5	19.291	0	45.512	378080000	211400000	166680000	Q9GZN8	Q9GZN8	UPF0687 protein C20orf27	C20orf27	-0.059054	0.959893	1.04178	-0.059054	-2.13888	0.0864297	0.245297	-5.07975
1331	-0.028381	-0.0689524	-0.114223	-0.00704309	NA	NA	NA	8	8	8	40.3	40.3	40.3	28.17	0	97.405	1376100000	760110000	615990000	P30042	P30042	ES1 protein homolog, mitochondrial	C21orf33	-0.0546499	0.962828	1.03861	-0.0546499	-2.11021	0.0895978	0.250326	-5.11737
3534	NaN	-0.346555	-0.222633	-0.280545	NA	NA	NA	3	3	3	36.6	36.6	36.6	21.063	0	40.009	91684000	55070000	36614000	Q8IXQ3	Q8IXQ3	Uncharacterized protein C9orf40	C9orf40	-0.283244	0.821741	1.21693	-0.283244	-8.15506	0.00135296	0.0549039	-0.175117
3874	-0.246909	-0.0835233	-0.195484	NaN	NA	NA	NA	3	3	3	12.6	12.6	12.6	44.576	0	22.498	30369000	15535000	14834000	Q8TF44	Q8TF44	C2 calcium-dependent domain-containing protein 4C	C2CD4C	-0.175305	0.88558	1.1292	-0.175305	-4.20196	0.0143313	0.107672	-2.78457
3464	0.116498	-0.0372807	-0.0670922	-0.0958358	NA	NA	NA	20	20	20	31.2	31.2	31.2	110.45	0	84.558	449410000	245850000	203550000	Q86YS7	Q86YS7	C2 domain-containing protein 5	C2CD5	-0.0209277	0.985599	1.01461	-0.0209277	-0.507848	0.633536	0.77138	-6.85321
4985	-0.0225662	-0.1794	-0.0728014	NaN	NA	NA	NA	2	2	2	7.4	7.4	7.4	37.318	0	9.6846	34131000	18017000	16114000	Q9H6V9	Q9H6V9	UPF0554 protein C2orf43	C2orf43	-0.0915892	0.938488	1.06554	-0.0915892	-2.25872	0.0883135	0.248428	-4.84495
4980	-0.0886843	0.00115371	-0.0801794	0.0391384	NA	NA	NA	11	11	11	28.3	28.3	28.3	79.135	0	45.389	151710000	79860000	71851000	Q9H6R7	Q9H6R7	WD repeat and coiled-coil-containing protein C2orf44	C2orf44	-0.0321429	0.977967	1.02253	-0.0321429	-1.0572	0.33962	0.52965	-6.40265
3930	0.0344974	-0.0154471	0.0773797	0.0292761	NA	NA	NA	6	6	6	21	21	21	32.544	0	10.021	609240000	341600000	267640000	Q8WWC4	Q8WWC4	Uncharacterized protein C2orf47, mitochondrial	C2orf47	0.0314265	1.02202		0.0314265	1.34101	0.238587	0.429329	-6.08981
4682	0.0646069	-0.228165	-0.132119	0.161178	NA	NA	NA	5	5	5	34.9	34.9	34.9	25.858	0	28.834	118500000	60721000	57781000	Q9BVC5	Q9BVC5	Ashwin	C2orf49	-0.0336248	0.976963	1.02358	-0.0336248	-0.467552	0.660113	0.789276	-6.87558
3672	0.0531114	NaN	-0.0547969	0.0654344	NA	NA	NA	4	4	4	15.8	15.8	15.8	43.448	0	24.903	77756000	42123000	35632000	Q8N8R5	Q8N8R5	UPF0565 protein C2orf69	C2orf69	0.0212496	1.01484		0.0212496	0.590092	0.587528	0.73798	-6.65366
3117	0.145482	0.0738202	0.00848693	0.0378742	NA	NA	NA	14	14	14	28.9	28.9	28.9	64.551	0	59.267	427600000	220020000	207580000	Q6NW34	Q6NW34	Uncharacterized protein C3orf17	C3orf17	0.0664158	1.04711		0.0664158	2.26158	0.074162	0.22791	-4.91874
2936	-0.0573166	-0.0519824	0.0746424	-0.0117334	NA	NA	NA	8	8	8	39.8	39.8	39.8	37.54	0	28.031	199090000	106990000	92105000	Q5JPI3	Q5JPI3	Uncharacterized protein C3orf38	C3orf38	-0.0115975	0.991993	1.00807	-0.0115975	-0.387202	0.714815	0.826616	-6.91508
5322	-0.00112572	0.0408223	0.014641	0.0157831	NA	NA	NA	8	8	8	31.2	31.2	31.2	39.436	0	14.601	441220000	168060000	273160000	Q9NWY4;A8MVJ9	Q9NWY4	UPF0609 protein C4orf27	C4orf27	0.0175302	1.01223		0.0175302	0.905166	0.407584	0.591853	-6.5512
2863	-0.0086387	0.0549179	-0.0984901	0.0298416	NA	NA	NA	9	9	9	38.7	38.7	38.7	49.967	0	97.133	375000000	202700000	172300000	Q49AR2	Q49AR2	UPF0489 protein C5orf22	C5orf22	-0.00559233	0.996131	1.00388	-0.00559233	-0.175173	0.867935	0.921407	-6.98497
3352	0.165172	0.214622	0.0136409	NaN	NA	NA	NA	4	4	4	35.6	35.6	35.6	20.132	0	42.443	132710000	64721000	67987000	Q7Z6I8	Q7Z6I8	UPF0461 protein C5orf24	C5orf24	0.131145	1.09516		0.131145	2.66581	0.0573746	0.200579	-4.36509
24	-0.0970389	-0.0883468	-0.0623392	-0.0116752	NA	NA	NA	7	7	7	37.4	37.4	37.4	33.62	0	39.793	435720000	235690000	200030000	A6NDU8	A6NDU8	UPF0600 protein C5orf51	C5orf51	-0.06485	0.956045	1.04598	-0.06485	-2.7546	0.0408657	0.171548	-4.27901
726	-1.02465	0.00733906	NaN	-0.222986	NA	NA	NA	3	3	3	11.6	11.6	11.6	31.71	0	15.777	175390000	89739000	85652000	O95873	O95873	Uncharacterized protein C6orf47	C6orf47	-0.413432	0.750835	1.33185	-0.413432	-1.83857	0.141446	0.31992	-5.35395
4359	0.292664	-0.0216872	-0.195137	0.014641	NA	NA	NA	3	3	3	11.6	11.6	11.6	50.046	0	15.973	120540000	66683000	53856000	Q96N11	Q96N11	Uncharacterized protein C7orf26	C7orf26	0.0226202	1.0158		0.0226202	0.279332	0.79137	0.877719	-6.95702
1117	-0.246532	-0.121879	-0.22597	-0.507644	NA	NA	NA	4	4	4	25.4	25.4	25.4	20.838	0	8.0817	287870000	158740000	129130000	P17900	P17900	Ganglioside GM2 activator;Ganglioside GM2 activator isoform short	GM2A	-0.275506	0.82616	1.21042	-0.275506	-4.13421	0.00939747	0.0930212	-2.65287
4281	-0.298087	-0.105365	-0.154153	0.0387171	NA	NA	NA	3	3	3	21.2	21.2	21.2	12.749	0.00015211	4.8093	144890000	78232000	66657000	Q96HJ9	Q96HJ9	UPF0562 protein C7orf55	C7orf55	-0.129722	0.914008	1.09408	-0.129722	-2.26619	0.0737393	0.227306	-4.9127
4996	-0.118367	0.0416635	-0.100267	-0.141001	NA	NA	NA	6	6	6	39.7	39.7	39.7	24.992	0	64.659	505840000	273580000	232250000	Q9H7E9	Q9H7E9	UPF0488 protein C8orf33	C8orf33	-0.0794929	0.94639	1.05665	-0.0794929	-2.14943	0.085295	0.244015	-5.06591
4370	1.09457	-0.139522	-0.0840432	-0.0643743	NA	NA	NA	2	2	2	14	14	14	23.38	0	17.713	47041000	25121000	21920000	Q96NL8	Q96NL8	Protein C8orf37	C8orf37	0.201658	1.15002		0.201658	0.86307	0.428221	0.607384	-6.58948
3584	0.0150693	-0.0667899	NaN	-0.0444193	NA	NA	NA	5	5	5	48	48	48	11.456	0	10.51	196240000	104880000	91365000	Q8N0T1	Q8N0T1	Uncharacterized protein C8orf59	C8orf59	-0.0320466	0.978032	1.02246	-0.0320466	-1.09523	0.336225	0.526413	-6.21197
5171	-0.163284	-0.187822	-0.154811	-0.195451	NA	NA	NA	13	13	13	23.5	23.5	23.5	78.579	0	49.631	551240000	317530000	233710000	Q9NR19	Q9NR19	Acetyl-coenzyme A synthetase, cytoplasmic	ACSS2	-0.175342	0.885558	1.12923	-0.175342	-8.91856	0.00032336	0.0420544	1.04061
2975	0.10809	0.0238941	0.19711	-0.0767063	NA	NA	NA	11	11	11	33.5	33.5	33.5	42.008	0	29.226	137610000	75779000	61835000	Q5T280	Q5T280	Putative methyltransferase C9orf114	C9orf114	0.0630969	1.04471		0.0630969	1.28279	0.256763	0.448019	-6.15714
4655	0.00906043	-0.0573016	-0.0756113	-0.142385	NA	NA	NA	7	7	7	51	51	51	21.639	0	58.998	303550000	166810000	136740000	Q9BUH6	Q9BUH6	Protein PAXX	C9orf142	-0.0665594	0.954913	1.04722	-0.0665594	-2.19272	0.0807989	0.23909	-5.00909
2499	-0.32572	-0.190174	-0.387185	-0.19408	NA	NA	NA	2	2	2	46	46	46	6.9151	0	34.306	721770000	430020000	291750000	Q14061	Q14061	Cytochrome c oxidase copper chaperone	COX17	-0.27429	0.826857	1.2094	-0.27429	-6.46482	0.00140992	0.0552363	-0.54293
2990	-0.075824	-0.065944	-0.0227714	-0.117568	NA	NA	NA	15	15	15	48.1	48.1	48.1	39.028	0	63.588	1079100000	537410000	541710000	Q5T6V5	Q5T6V5	UPF0553 protein C9orf64	C9orf64	-0.0705269	0.95229	1.0501	-0.0705269	-2.9793	0.0315146	0.153328	-3.99522
4345	0.0881415	-0.0739095	0.0526941	-0.107119	NA	NA	NA	3	3	3	8.3	8.3	8.3	54.327	0.00015218	4.8229	43853000	24087000	19766000	Q96LT7	Q96LT7	Protein C9orf72	C9orf72	-0.0100482	0.993059	1.00699	-0.0100482	-0.243172	0.817701	0.893326	-6.96814
5389	0.121281	0.0612924	0.0330882	0.0565835	NA	NA	NA	12	12	12	51.6	51.6	51.6	33.688	0	64.387	615720000	321640000	294080000	Q9NZ63	Q9NZ63	Uncharacterized protein C9orf78	C9orf78	0.0680613	1.04831		0.0680613	2.91644	0.0338642	0.157481	-4.07399
763	0.0203421	0.0409626	-0.0466975	0.024887	NA	NA	NA	11	11	11	56.2	56.2	56.2	29.246	0	58.192	1198600000	650050000	548580000	P00918	P00918	Carbonic anhydrase 2	CA2	0.00987355	1.00687		0.00987355	0.417867	0.693683	0.811802	-6.90082
5011	-0.141398	-0.262469	0.226755	-0.285091	NA	NA	NA	5	5	5	25.5	25.5	25.5	38.367	0	45.334	108540000	56673000	51869000	Q9H8G2	Q9H8G2	Caspase activity and apoptosis inhibitor 1	CAAP1	-0.115551	0.92303	1.08339	-0.115551	-1.22559	0.27585	0.467576	-6.22183
5848	0.0246034	-0.00753606	0.0434844	0.0344974	NA	NA	NA	11	11	10	32.8	32.8	30.2	39.869	0	19	378380000	205020000	173350000	Q9Y376	Q9Y376	Calcium-binding protein 39	CAB39	0.0237623	1.01661		0.0237623	1.18116	0.291555	0.482517	-6.27101
1833	0.00216244	-0.235365	0.0557509	-0.00786968	NA	NA	NA	12	12	12	17	17	17	124.57	0	28.063	131010000	73939000	57071000	P54289	P54289	Voltage-dependent calcium channel subunit alpha-2/delta-1;Voltage-dependent calcium channel subunit alpha-2-1;Voltage-dependent calcium channel subunit delta-1	CACNA2D1	-0.0463303	0.968396	1.03263	-0.0463303	-0.864304	0.427605	0.606973	-6.58838
3902	0.0628125	-0.025779	-0.0515786	-0.146116	NA	NA	NA	6	6	6	11.5	11.5	11.5	88.701	0	36.307	79287000	42794000	36493000	Q8WUQ7	Q8WUQ7	Cactin	CACTIN	-0.0401653	0.972544	1.02823	-0.0401653	-1.05209	0.341742	0.531736	-6.40789
3451	-0.0693459	0.00733906	-0.198494	-0.0091903	NA	NA	NA	9	9	9	37.4	37.4	37.4	41.063	0	23.75	194460000	105590000	88869000	Q86Y37	Q86Y37	CDK2-associated and cullin domain-containing protein 1	CACUL1	-0.0674228	0.954341	1.04784	-0.0674228	-1.65438	0.160006	0.340693	-5.70735
5069	-0.0257644	0.00647761	-0.0166725	-0.00485558	NA	NA	NA	14	14	14	66.2	66.2	66.2	26.21	0	181.67	6811100000	3705700000	3105400000	Q9HB71	Q9HB71	Calcyclin-binding protein	CACYBP	-0.0102037	0.992952	1.0071	-0.0102037	-0.538354	0.613823	0.755474	-6.83517
1285	-0.0404375	-0.0152721	-0.0165704	-0.020121	NA	NA	NA	76	76	75	52.4	52.4	52.1	242.98	0	323.31	10683000000	5846400000	4836600000	P27708	P27708	CAD protein;Glutamine-dependent carbamoyl-phosphate synthase;Aspartate carbamoyltransferase;Dihydroorotase	CAD	-0.0231002	0.984116	1.01614	-0.0231002	-1.2344	0.272829	0.464678	-6.21197
4750	-0.00849355	-0.109826	0.0472592	-0.0183226	NA	NA	NA	10	10	10	32.8	32.8	32.8	48.509	0	153.13	648480000	342870000	305600000	Q9BY67	Q9BY67	Cell adhesion molecule 1	CADM1	-0.0223457	0.98463	1.01561	-0.0223457	-0.715313	0.506966	0.670486	-6.7128
3591	0.23842	-0.0448062	-0.197385	-0.186656	NA	NA	NA	6	6	6	27.6	27.6	27.6	43.299	0	41.172	747230000	408720000	338520000	Q8N126	Q8N126	Cell adhesion molecule 3	CADM3	-0.0476068	0.96754	1.03355	-0.0476068	-0.585125	0.58431	0.735771	-6.80572
3776	0.132906	0.0309717	-0.0415656	0.00590291	NA	NA	NA	9	9	9	34.8	34.8	34.8	42.785	0	86.538	474760000	253470000	221290000	Q8NFZ8	Q8NFZ8	Cell adhesion molecule 4	CADM4	0.0320538	1.02247		0.0320538	0.942102	0.390132	0.576617	-6.51655
1205	0.0842003	0.132511	0.0405417	0.0926134	NA	NA	NA	15	15	15	63.5	63.5	63.5	31.54	0	74.144	2386700000	1255900000	1130800000	P22676;P05937	P22676	Calretinin	CALB2	0.0874666	1.0625		0.0874666	3.74183	0.01385	0.106252	-3.08554
5439	0.191689	-0.386638	-0.140857	-0.422617	NA	NA	NA	6	6	6	11.3	11.3	11.3	77.335	0	21.813	71551000	41112000	30438000	Q9P1Z2	Q9P1Z2	Calcium-binding and coiled-coil domain-containing protein 1	CALCOCO1	-0.189606	0.876845	1.14045	-0.189606	-1.68983	0.152909	0.333018	-5.66247
2366	0.0126402	-0.012068	0.125519	0.171975	NA	NA	NA	11	11	11	28	28	28	52.253	0	60.045	126830000	65836000	60994000	Q13137	Q13137	Calcium-binding and coiled-coil domain-containing protein 2	CALCOCO2	0.0745166	1.05301		0.0745166	1.91037	0.115372	0.285503	-5.37862
2238	0.0457225	-0.0289844	0.0366088	-0.0951884	NA	NA	NA	26	26	26	32.9	32.9	32.9	93.23	0	323.31	8875400000	5274400000	3601000000	Q05682;REV__Q13136;REV__O75334	Q05682	Caldesmon	CALD1	-0.0104604	0.992776	1.00728	-0.0104604	-0.333217	0.752723	0.852842	-6.93769
1286	-0.0615561	-0.0694973	-0.0174609	-0.0640274	NA	NA	NA	27	27	27	74.1	74.1	74.1	48.141	0	323.31	29783000000	16465000000	13318000000	P27797	P27797	Calreticulin	CALR	-0.0531354	0.963839	1.03752	-0.0531354	-2.60138	0.0490028	0.187321	-4.47578
361	-0.046474	-0.0312825	-0.00798572	-0.0373695	NA	NA	NA	16	16	16	62.5	62.5	62.5	37.106	0	197.69	4855300000	2614300000	2240900000	O43852	O43852	Calumenin	CALU	-0.0307779	0.978892	1.02156	-0.0307779	-1.59927	0.171701	0.354541	-5.7766
2497	0.064469	0.0589399	-0.217306	-0.0622187	NA	NA	NA	10	10	8	40.5	40.5	33	41.337	0	21.152	104910000	54610000	50304000	Q14012	Q14012	Calcium/calmodulin-dependent protein kinase type 1	CAMK1	-0.0390289	0.97331	1.02742	-0.0390289	-0.711617	0.509062	0.672031	-6.71565
2447	-0.00385713	-0.0576169	-0.0714213	-0.0694065	NA	NA	NA	14	10	9	35.7	26.3	24	56.369	0	101.13	802540000	439950000	362590000	Q13557	Q13557	Calcium/calmodulin-dependent protein kinase type II subunit delta	CAMK2D	-0.0505755	0.965551	1.03568	-0.0505755	-2.30139	0.0705941	0.224005	-4.86655
2446	-0.0140042	-0.0530895	-0.0408531	-0.0780458	NA	NA	NA	16	16	10	41.2	41.2	28.3	62.608	0	156.83	1744900000	971590000	773310000	Q13555	Q13555	Calcium/calmodulin-dependent protein kinase type II subunit gamma	CAMK2G	-0.0464982	0.968284	1.03276	-0.0464982	-2.2233	0.0777763	0.233986	-4.96896
2881	-0.350872	-0.142895	-0.184326	-0.410486	NA	NA	NA	15	15	15	51.6	51.6	51.6	51.735	0	76.557	482590000	278600000	203990000	Q53EL6	Q53EL6	Programmed cell death protein 4	PDCD4	-0.272145	0.828088	1.2076	-0.272145	-5.08737	0.00400767	0.0718495	-1.7008
932	-0.178241	-0.360768	-0.275437	NaN	NA	NA	NA	5	5	5	10.2	10.2	10.2	73.305	0	12.159	47716000	27895000	19820000	P0C7T5	P0C7T5	Ataxin-1-like	ATXN1L	-0.271482	0.828468	1.20705	-0.271482	-6.11251	0.00389958	0.0718495	-1.31455
1635	0.192952	0.0588013	NaN	-0.0319903	NA	NA	NA	4	4	4	27.7	27.7	27.7	32.952	0	36.219	77861000	42187000	35674000	P49069	P49069	Calcium signal-modulating cyclophilin ligand	CAMLG	0.0732543	1.05209		0.0732543	1.40106	0.235329	0.426002	-5.87523
2987	-0.0107302	0.0153548	-0.191211	0.00920381	NA	NA	NA	16	16	16	17.5	17.5	17.5	177.97	0	82.076	237180000	127890000	109290000	Q5T5Y3	Q5T5Y3	Calmodulin-regulated spectrin-associated protein 1	CAMSAP1	-0.0443456	0.96973	1.03122	-0.0443456	-1.04179	0.346048	0.534662	-6.41839
2283	0.0699771	-0.106669	-0.100979	-0.130902	NA	NA	NA	18	18	18	20.8	20.8	20.8	168.09	0	109.81	441990000	235100000	206890000	Q08AD1	Q08AD1	Calmodulin-regulated spectrin-associated protein 2	CAMSAP2	-0.0671432	0.954526	1.04764	-0.0671432	-1.66261	0.15833	0.338704	-5.69696
63	-0.172035	-0.220547	-0.180643	-0.135428	NA	NA	NA	20	20	20	31	31	31	104.64	0	160.11	576180000	327880000	248290000	O00192	O00192	Armadillo repeat protein deleted in velo-cardio-facial syndrome	ARVCF	-0.177163	0.88444	1.13066	-0.177163	-7.80237	0.00060081	0.0478118	0.38394
3420	-0.0393845	-0.0600513	-0.0625351	-0.0654307	NA	NA	NA	44	44	41	47.8	47.8	45.6	136.37	0	289.17	7765700000	4269600000	3496100000	Q86VP6	Q86VP6	Cullin-associated NEDD8-dissociated protein 1	CAND1	-0.0568504	0.961361	1.04019	-0.0568504	-3.03616	0.0295462	0.148094	-3.92444
3922	-0.107088	-0.12573	0.0621218	-0.0320789	NA	NA	NA	13	13	13	46.6	46.6	46.6	44.839	0	44.735	487180000	269380000	217800000	Q8WVQ1	Q8WVQ1	Soluble calcium-activated nucleotidase 1	CANT1	-0.0506938	0.965472	1.03576	-0.0506938	-1.33447	0.240568	0.430781	-6.09744
1288	-0.0133488	-0.00429115	0.032524	0.0501883	NA	NA	NA	27	27	27	42.7	42.7	42.7	67.567	0	241.93	11633000000	6274000000	5358800000	P27824	P27824	Calnexin	CANX	0.0162681	1.01134		0.0162681	0.752524	0.486214	0.653908	-6.68345
2168	0.0301242	0.0298416	-0.0310467	-0.00514517	NA	NA	NA	20	20	19	49.9	49.9	48.2	51.901	0	161.37	23931000000	12965000000	10966000000	Q01518	Q01518	Adenylyl cyclase-associated protein 1	CAP1	0.00594348	1.00413		0.00594348	0.27595	0.79382	0.879164	-6.95812
1491	-0.0371771	0.0347792	-0.0173587	0.0237522	NA	NA	NA	19	18	18	52	50.3	50.3	52.823	0	124.69	1502500000	799920000	702550000	P40123	P40123	Adenylyl cyclase-associated protein 2	CAP2	0.0009989	1.00069		0.0009989	0.0444535	0.966293	0.978287	-7.00205
2709	-0.189154	-0.29596	-0.321658	NaN	NA	NA	NA	6	6	6	9.1	9.1	9.1	95.212	0	6.0284	25732000	15553000	10179000	Q15572	Q15572	TATA box-binding protein-associated factor RNA polymerase I subunit C	TAF1C	-0.268924	0.829938	1.20491	-0.268924	-7.20636	0.00214011	0.0619302	-0.659855
854	-0.100314	-0.0435567	-0.0776651	-0.0855579	NA	NA	NA	32	32	32	54.5	54.5	54.5	81.889	0	160.14	5210000000	2872500000	2337500000	P07384	P07384	Calpain-1 catalytic subunit	CAPN1	-0.0767734	0.948176	1.05466	-0.0767734	-3.75737	0.0136328	0.106252	-3.06794
547	0.103934	0.06226	-0.0545421	-0.0614056	NA	NA	NA	10	10	10	16.3	16.3	16.3	117.31	0	21.217	118270000	59915000	58350000	O75808	O75808	Calpain-15	CAPN15	0.0125616	1.00875		0.0125616	0.337229	0.749877	0.850732	-6.93612
1111	0.0432045	0.10809	0.0429245	0.0490731	NA	NA	NA	25	25	25	52	52	52	79.994	0	323.31	8127500000	4308500000	3819000000	P17655	P17655	Calpain-2 catalytic subunit	CAPN2	0.060823	1.04306		0.060823	2.77037	0.0401171	0.170247	-4.2589
254	0.442864	NaN	-0.409068	-0.178845	NA	NA	NA	3	3	3	10.8	10.8	10.8	73.168	0.00014861	4.1952	33037000	17876000	15161000	O15484	O15484	Calpain-5	CAPN5	-0.0483497	0.967042	1.03408	-0.0483497	-0.263564	0.805416	0.88664	-6.81797
6039	-0.0645553	-0.127809	-0.0888684	-0.362566	NA	NA	NA	12	12	12	18.5	18.5	18.5	92.651	0	17.512	187710000	101070000	86644000	Q9Y6W3	Q9Y6W3	Calpain-7	CAPN7	-0.16095	0.894436	1.11802	-0.16095	-2.849	0.0366049	0.164477	-4.15904
800	-0.0149077	0.0601858	-0.00283043	-0.0270133	NA	NA	NA	10	10	10	66.4	66.4	66.4	28.315	0	127.49	3136100000	1692300000	1443800000	P04632;Q96L46	P04632	Calpain small subunit 1	CAPNS1	0.00385859	1.00268		0.00385859	0.163147	0.876902	0.925891	-6.98738
2549	0.0367495	0.101247	0.0846086	0.0747794	NA	NA	NA	15	15	15	30.9	30.9	30.9	78.365	0	172.48	5333900000	2819600000	2514400000	Q14444	Q14444	Caprin-1	CAPRIN1	0.0743461	1.05288		0.0743461	3.53104	0.0172248	0.117051	-3.32809
1793	-0.0660648	-0.0581575	-0.0100908	-0.0965606	NA	NA	NA	12	10	10	66.4	57	57	32.922	0	323.31	6467400000	3268000000	3199400000	P52907	P52907	F-actin-capping protein subunit alpha-1	CAPZA1	-0.0577184	0.960782	1.04082	-0.0577184	-2.5191	0.0540976	0.195577	-4.58235
1600	-0.0249862	0.0203421	-0.0645251	-0.0153888	NA	NA	NA	13	13	11	73.8	73.8	64.3	32.949	0	241.62	3311500000	1797900000	1513600000	P47755	P47755	F-actin-capping protein subunit alpha-2	CAPZA2	-0.0211395	0.985454	1.01476	-0.0211395	-0.931524	0.395068	0.581488	-6.52657
1601	-0.0544372	0.0291349	-0.0760978	0.00100953	NA	NA	NA	13	13	13	55.2	55.2	55.2	31.35	0	97.102	4962700000	2668800000	2293900000	P47756	P47756	F-actin-capping protein subunit beta	CAPZB	-0.0250976	0.982754	1.01755	-0.0250976	-0.955613	0.383901	0.571598	-6.50364
4475	-0.182213	-0.131629	-0.203818	-0.209445	NA	NA	NA	14	14	14	56	56	56	41.92	0	301.37	5005700000	2874500000	2131100000	Q99536	Q99536	Synaptic vesicle membrane protein VAT-1 homolog	VAT1	-0.181776	0.881617	1.13428	-0.181776	-7.96477	0.000546456	0.0470413	0.485481
3442	-0.0581274	0.0352017	-0.0860326	-0.0683774	NA	NA	NA	13	13	13	31.4	31.4	31.4	65.853	0	106.13	1817600000	990210000	827350000	Q86X55	Q86X55	Histone-arginine methyltransferase CARM1	CARM1	-0.0443339	0.969737	1.03121	-0.0443339	-1.58867	0.174046	0.357551	-5.78984
1662	-0.00471089	-0.0648873	-0.00657921	-0.00640533	NA	NA	NA	26	26	26	44.1	44.1	44.1	85.472	0	177.02	3612800000	1967700000	1645100000	P49589	P49589	Cysteine--tRNA ligase, cytoplasmic	CARS	-0.0206457	0.985791	1.01441	-0.0206457	-0.960412	0.381706	0.569593	-6.49902
223	0.260267	-0.0284251	-0.0348253	0.0368901	NA	NA	NA	10	10	10	22.9	22.9	22.9	76.277	0	36.705	134450000	73976000	60477000	O15234	O15234	Protein CASC3	CASC3	0.0584767	1.04137		0.0584767	1.02528	0.353048	0.541663	-6.4351
3149	-0.335299	0.0387171	0.0282862	0.0837921	NA	NA	NA	8	8	8	25.9	25.9	25.9	48.864	0	23.944	206810000	121280000	85529000	Q6P4E1	Q6P4E1	Protein CASC4	CASC4	-0.0461259	0.968534	1.03249	-0.0461259	-0.59093	0.580709	0.731999	-6.80191
3780	-0.0960825	-0.12956	-0.0719064	-0.0174316	NA	NA	NA	45	45	45	28.6	28.6	28.6	265.39	0	191.57	682310000	362100000	320210000	Q8NG31	Q8NG31	Protein CASC5	CASC5	-0.0787451	0.946881	1.0561	-0.0787451	-3.04304	0.0293175	0.147752	-3.9159
178	0.0127833	-0.120875	0.0227584	-0.0653552	NA	NA	NA	14	14	14	20.4	20.4	20.4	105.12	0	48.597	277720000	154160000	123560000	O14936	O14936	Peripheral plasma membrane protein CASK	CASK	-0.0376721	0.974226	1.02646	-0.0376721	-1.17042	0.295469	0.485729	-6.28275
4310	-0.187296	-0.218179	-0.393425	NaN	NA	NA	NA	7	7	7	13.8	13.8	13.8	84.483	0	12.547	48312000	28517000	19795000	Q96JB6	Q96JB6	Lysyl oxidase homolog 4	LOXL4	-0.2663	0.831449	1.20272	-0.2663	-5.1658	0.00708739	0.0837916	-1.98332
1537	-0.0853896	0.0399806	-0.0522067	-0.0650382	NA	NA	NA	8	8	8	27.2	27.2	27.2	50.685	0	62.473	176860000	98529000	78329000	P42575	P42575	Caspase-2;Caspase-2 subunit p18;Caspase-2 subunit p13;Caspase-2 subunit p12	CASP2	-0.0406635	0.972208	1.02859	-0.0406635	-1.43854	0.210817	0.399818	-5.97406
1536	-0.0652797	0.105276	-0.0582626	0.0238941	NA	NA	NA	6	6	6	28.5	28.5	28.5	31.608	0	86.973	314380000	167690000	146690000	P42574	P42574	Caspase-3;Caspase-3 subunit p17;Caspase-3 subunit p12	CASP3	0.00140695	1.00098		0.00140695	0.0388484	0.970541	0.981085	-7.00233
1668	0.0496307	0.165558	-0.0253679	0.121944	NA	NA	NA	9	9	9	28.1	28.1	28.1	43.262	0	20.787	269640000	136200000	133440000	P49662;P51878	P49662	Caspase-4;Caspase-4 subunit 1;Caspase-4 subunit 2	CASP4	0.0779412	1.05551		0.0779412	2.08121	0.0929269	0.256047	-5.15539
1860	-0.134604	0.00949053	-0.110044	-0.0627913	NA	NA	NA	8	8	8	34.5	34.5	34.5	33.31	0	31.369	405490000	225130000	180360000	P55212	P55212	Caspase-6;Caspase-6 subunit p18;Caspase-6 subunit p11	CASP6	-0.0744872	0.94968	1.05299	-0.0744872	-2.42514	0.060637	0.207123	-4.70468
1859	-0.0885155	0.122607	-0.11441	0.0418037	NA	NA	NA	8	8	8	39.6	39.6	39.6	34.276	0	144.61	641040000	379670000	261370000	P55210	P55210	Caspase-7;Caspase-7 subunit p20;Caspase-7 subunit p11	CASP7	-0.0096287	0.993348	1.0067	-0.0096287	-0.203924	0.846592	0.909609	-6.97851
2591	0.0174944	-0.0158701	-0.00161668	0.0201999	NA	NA	NA	14	14	14	43.8	43.8	43.8	55.391	0	82.72	734580000	393130000	341450000	Q14790	Q14790	Caspase-8;Caspase-8 subunit p18;Caspase-8 subunit p10	CASP8	0.00505188	1.00351		0.00505188	0.261483	0.80433	0.886243	-6.9627
1842	-0.126502	-0.326842	NaN	-0.338323	NA	NA	NA	5	5	5	10.1	10.1	10.1	82.265	0	10.449	26297000	15266000	11031000	P54802	P54802	Alpha-N-acetylglucosaminidase;Alpha-N-acetylglucosaminidase 82 kDa form;Alpha-N-acetylglucosaminidase 77 kDa form	NAGLU	-0.263889	0.83284	1.20071	-0.263889	-4.84268	0.00886753	0.0910531	-2.2372
3314	-0.143484	-0.165289	-0.227456	-0.200283	NA	NA	NA	5	5	5	79.3	79.3	79.3	12.09	0	106.54	4170600000	2402900000	1767700000	Q7Z2X7;Q5JRK9	Q7Z2X7;Q5JRK9	P antigen family member 2;Putative G antigen family E member 3	PAGE2;PAGE2B	-0.184128	0.880181	1.13613	-0.184128	-7.92251	0.000560016	0.0470413	0.459268
2207	-0.0569564	-0.119604	0.0705267	-0.0182204	NA	NA	NA	8	8	8	45.5	45.5	45.5	20.471	0	55.557	1785100000	958860000	826210000	Q03135;P56539	Q03135	Caveolin-1	CAV1	-0.0310635	0.978699	1.02177	-0.0310635	-0.862868	0.428322	0.607384	-6.58966
2493	0.0973411	0.101247	0.0761487	-0.116145	NA	NA	NA	6	6	6	34.1	34.1	34.1	21.508	0	52.044	1132000000	585830000	546190000	Q13951	Q13951	Core-binding factor subunit beta	CBFB	0.039648	1.02786		0.039648	0.887678	0.416061	0.5987	-6.56727
1206	-0.301799	-0.062957	-0.269495	-0.124377	NA	NA	NA	16	16	16	26.9	26.9	26.9	99.632	0	101.67	470820000	266710000	204110000	P22681;Q13191	P22681	E3 ubiquitin-protein ligase CBL	CBL	-0.189657	0.876814	1.14049	-0.189657	-3.93102	0.0114547	0.100548	-2.87386
3941	-0.183081	-0.179531	-0.19408	-0.185737	NA	NA	NA	35	35	34	37.2	37.2	36.4	150.56	0	323.31	4150900000	2325000000	1825900000	Q8WX93	Q8WX93	Palladin	PALLD	-0.185607	0.879279	1.1373	-0.185607	-10.1405	0.000176976	0.0274449	1.6618
1079	0.0304067	0.0614305	0.0139266	-0.00179007	NA	NA	NA	15	15	13	74.4	74.4	63.9	30.375	0	274.32	2834900000	1563800000	1271100000	P16152	P16152	Carbonyl reductase [NADPH] 1	CBR1	0.0259934	1.01818		0.0259934	1.2381	0.271571	0.463317	-6.20782
941	-0.0242818	-0.0839973	-0.080988	-0.0282781	NA	NA	NA	15	15	15	41.6	41.6	41.6	60.586	0	170.49	979900000	540280000	439620000	P0DN79;P35520	P0DN79;P35520	Cystathionine beta-synthase	CBS	-0.0543863	0.963004	1.03842	-0.0543863	-2.45533	0.0584464	0.20257	-4.66531
3471	0.0869197	0.0405417	-0.120969	0.0571383	NA	NA	NA	9	9	1	36.7	36.7	4.1	44.034	0	91.155	156110000	81683000	74422000	Q8IUF1	Q8IUF1	COBW domain-containing protein 2	CBWD2	0.0159077	1.01109		0.0159077	0.390807	0.712315	0.825145	-6.91346
2117	0.1129	0.164786	0.101919	-0.0356827	NA	NA	NA	9	9	8	68.1	68.1	59.5	21.418	0	117.12	3039100000	1626600000	1412500000	P83916	P83916	Chromobox protein homolog 1	CBX1	0.0859806	1.06141		0.0859806	2.25913	0.0743874	0.22791	-4.92195
2589	-0.044345	0.0321009	0.0508847	0.176323	NA	NA	NA	9	9	9	27.6	27.6	27.6	56.08	0	29.217	133920000	71752000	62166000	Q14781	Q14781	Chromobox protein homolog 2	CBX2	0.0537409	1.03795		0.0537409	1.3402	0.238833	0.429516	-6.09076
2376	0.0859685	0.0539454	0.00791302	0.042084	NA	NA	NA	8	6	6	52.5	37.2	37.2	20.811	0	93.362	6117000000	3262200000	2854800000	Q13185	Q13185	Chromobox protein homolog 3	CBX3	0.0474777	1.03346		0.0474777	2.14952	0.0852844	0.244015	-5.06578
1566	0.154583	0.0361869	-0.0484868	-0.0248688	NA	NA	NA	10	10	9	60.7	60.7	54.5	22.225	0	122.28	2842300000	1539600000	1302700000	P45973	P45973	Chromobox protein homolog 5	CBX5	0.0293536	1.02055		0.0293536	0.736647	0.494994	0.660866	-6.69612
5089	-0.0283663	-0.168301	-0.0419368	0.0597706	NA	NA	NA	13	13	12	40.9	40.9	38.6	43.395	0	36.286	293130000	159050000	134080000	Q9HC52	Q9HC52	Chromobox protein homolog 8	CBX8	-0.0447084	0.969486	1.03147	-0.0447084	-1.09199	0.325483	0.51708	-6.36659
1653	-0.217709	-0.121439	-0.229958	-0.179302	NA	NA	NA	12	12	12	28.8	28.8	28.8	76.256	0	135.57	1113800000	642830000	470970000	P49418	P49418	Amphiphysin	AMPH	-0.187102	0.878368	1.13847	-0.187102	-7.108	0.000919745	0.0510738	-0.0759781
2970	-0.187066	0.026021	-0.325847	-0.0726648	NA	NA	NA	11	11	11	21.9	21.9	21.9	94.223	0	38.256	251170000	123610000	127550000	Q5T0F9	Q5T0F9	Coiled-coil and C2 domain-containing protein 1B	CC2D1B	-0.139889	0.907589	1.10182	-0.139889	-2.25931	0.0743707	0.22791	-4.92171
3523	-0.0378434	-0.0484421	-0.0787617	-0.018498	NA	NA	NA	29	29	29	30	30	30	132.82	0	262.43	2743000000	1493800000	1249200000	Q8IX12	Q8IX12	Cell division cycle and apoptosis regulator protein 1	CCAR1	-0.0458863	0.968695	1.03232	-0.0458863	-2.22325	0.0777811	0.233986	-4.96903
3593	-0.126014	-0.0499049	-0.0495763	-0.0538082	NA	NA	NA	38	38	38	55.3	55.3	55.3	102.9	0	323.31	6428000000	3566200000	2861800000	Q8N163	Q8N163	Cell cycle and apoptosis regulator protein 2	CCAR2	-0.0698258	0.952753	1.04959	-0.0698258	-2.99379	0.0309995	0.152427	-3.97715
2799	-0.169647	-0.0435419	0.0882773	-0.0706331	NA	NA	NA	5	5	5	19	19	19	47.875	0	8.6932	138590000	78028000	60566000	Q16773	Q16773	Kynurenine--oxoglutarate transaminase 1	CCBL1	-0.0488862	0.966682	1.03447	-0.0488862	-1.07851	0.3309	0.522287	-6.38064
3163	-0.390075	-0.295801	-0.208944	-0.137553	NA	NA	NA	11	11	11	25.9	25.9	25.9	70.441	0	34.854	152840000	88504000	64338000	Q6PCE3	Q6PCE3	Glucose 1,6-bisphosphate synthase	PGM2L1	-0.258093	0.836192	1.1959	-0.258093	-5.56528	0.00272731	0.0646903	-1.27225
4213	-0.143229	-0.0691492	-0.200797	0.0479571	NA	NA	NA	4	4	4	16	16	16	33.238	0.00015454	5.3194	77645000	41420000	36224000	Q96ES7	Q96ES7	SAGA-associated factor 29 homolog	CCDC101	-0.0913045	0.938674	1.06533	-0.0913045	-1.99779	0.103253	0.270803	-5.26461
4100	-0.0214383	0.0117819	-0.0319757	-0.0158409	NA	NA	NA	9	9	9	22.9	22.9	22.9	62.595	0	42.113	190820000	101350000	89475000	Q96A19	Q96A19	Coiled-coil domain-containing protein 102A	CCDC102A	-0.0143683	0.99009	1.01001	-0.0143683	-0.734755	0.496047	0.661834	-6.69761
3502	0.466966	0.0381553	-0.370415	0.118227	NA	NA	NA	3	3	3	13.6	13.6	13.6	30.541	0.00015645	5.7195	72756000	39564000	33192000	Q8IWD4	Q8IWD4	Coiled-coil domain-containing protein 117	CCDC117	0.0632333	1.0448		0.0632333	0.466371	0.660901	0.789551	-6.87621
3892	0.012068	-0.0330232	0.0546401	0.0194884	NA	NA	NA	7	7	7	48.2	48.2	48.2	19.181	0	96.1	450200000	245400000	204800000	Q8WUD4	Q8WUD4	Coiled-coil domain-containing protein 12	CCDC12	0.0132933	1.00926		0.0132933	0.578847	0.588221	0.738389	-6.8098
4165	-0.0329642	-0.0913101	0.0732718	0.0411028	NA	NA	NA	8	8	8	39.5	39.5	39.5	25.835	0	73.983	1250800000	661470000	589340000	Q96CT7	Q96CT7	Coiled-coil domain-containing protein 124	CCDC124	-0.00247493	0.998286	1.00172	-0.00247493	-0.0724522	0.9451	0.963164	-7.00009
4312	-0.00521757	0.242572	-0.00536231	-0.0456399	NA	NA	NA	11	11	11	16.8	16.8	16.8	111.17	0	29.255	141560000	77589000	63972000	Q96JG6	Q96JG6	Coiled-coil domain-containing protein 132	CCDC132	0.0465881	1.03282		0.0465881	0.851837	0.433863	0.612369	-6.59947
4972	-0.164399	-0.0815527	-0.153334	-0.0242965	NA	NA	NA	4	4	4	24	24	24	26.56	0	48.244	305530000	174800000	130720000	Q9H6E4	Q9H6E4	Coiled-coil domain-containing protein 134	CCDC134	-0.105896	0.929228	1.07616	-0.105896	-3.3707	0.0204279	0.126444	-3.51726
3180	-0.0182642	0.0719	-0.0615712	-0.0664576	NA	NA	NA	8	8	8	29.8	29.8	29.8	33.231	0	11.368	213180000	113680000	99495000	Q6PK04	Q6PK04	Coiled-coil domain-containing protein 137	CCDC137	-0.0185983	0.987191	1.01297	-0.0185983	-0.601317	0.5743	0.727102	-6.79502
3323	-0.393349	-0.0489942	-0.151987	-0.0306339	NA	NA	NA	9	9	9	14.5	14.5	14.5	103.69	0	22.61	112920000	61975000	50950000	Q7Z3E2	Q7Z3E2	Coiled-coil domain-containing protein 186	CCDC186	-0.156241	0.89736	1.11438	-0.156241	-2.30863	0.069965	0.223179	-4.85706
426	-0.0623694	-0.0443301	-0.076037	-0.102388	NA	NA	NA	22	22	22	48.6	48.6	48.6	70.755	0	193.99	1382300000	756130000	626140000	O60826	O60826	Coiled-coil domain-containing protein 22	CCDC22	-0.0712811	0.951792	1.05065	-0.0712811	-3.47576	0.0182595	0.120618	-3.39286
3435	0.0264459	0.189919	NaN	0.0828389	NA	NA	NA	2	2	2	13.5	13.5	13.5	24.479	0	12.322	83117000	43068000	40048000	Q86WR0	Q86WR0	Coiled-coil domain-containing protein 25	CCDC25	0.0997346	1.07158		0.0997346	2.40049	0.0757683	0.230622	-4.67568
4355	0.0209111	-0.0195945	0.0517201	-0.0432445	NA	NA	NA	8	8	8	50.9	50.9	50.9	25.248	0	60.525	576230000	316070000	260160000	Q96MW1	Q96MW1	Coiled-coil domain-containing protein 43	CCDC43	0.00244805	1.0017		0.00244805	0.099851	0.92441	0.951793	-6.99728
2649	-0.316618	-0.355553	-0.166066	-0.184572	NA	NA	NA	7	7	7	27.5	27.5	27.5	46.153	0	41.676	200360000	125030000	75329000	Q15119	Q15119	[Pyruvate dehydrogenase (acetyl-transferring)] kinase isozyme 2, mitochondrial	PDK2	-0.255702	0.837579	1.19392	-0.255702	-6.21632	0.00167876	0.0583212	-0.735008
3492	0.13711	0.0411028	0.0402613	0.111031	NA	NA	NA	11	11	11	36.3	36.3	36.3	35.822	0	83.921	984560000	505940000	478620000	Q8IVM0	Q8IVM0	Coiled-coil domain-containing protein 50	CCDC50	0.0823763	1.05876		0.0823763	3.11258	0.0271148	0.143474	-3.83
4212	0.131194	0.0119249	0.0935602	-0.0348991	NA	NA	NA	8	8	8	22.6	22.6	22.6	45.811	0	61.234	346240000	176100000	170150000	Q96ER9	Q96ER9	Coiled-coil domain-containing protein 51	CCDC51	0.050445	1.03558		0.050445	1.45505	0.206431	0.394843	-5.95413
5864	0.0777899	-0.0860938	-0.214491	-0.21558	NA	NA	NA	4	4	4	35.1	35.1	35.1	21.172	0	34.851	126640000	65322000	61314000	Q9Y3C0	Q9Y3C0	WASH complex subunit CCDC53	CCDC53	-0.109594	0.926849	1.07892	-0.109594	-1.91466	0.114744	0.284532	-5.37304
2876	0.0539454	0.0323829	0.0167816	-0.0163953	NA	NA	NA	6	6	6	59	59	59	16.62	0	56.793	899910000	479680000	420230000	Q4VC31	Q4VC31	Coiled-coil domain-containing protein 58	CCDC58	0.0216787	1.01514		0.0216787	1.0075	0.360721	0.54884	-6.45289
5418	1.40512	0.658463	0.447738	-0.0655062	NA	NA	NA	4	4	4	19.9	19.9	19.9	28.669	0	6.3127	156560000	49612000	106950000	Q9P031	Q9P031	Thyroid transcription factor 1-associated protein 26	CCDC59	0.611454	1.5278		0.611454	2.55675	0.0516977	0.192229	-4.53352
2761	0.0213375	0.0524158	-0.00484117	0.00374607	NA	NA	NA	17	17	17	38.4	38.4	38.4	53.29	0	123.59	1855100000	1002300000	852810000	Q16204	Q16204	Coiled-coil domain-containing protein 6	CCDC6	0.0181646	1.01267		0.0181646	0.879137	0.42025	0.601794	-6.57503
3404	0.171591	NaN	-0.0791731	-0.168609	NA	NA	NA	3	3	3	11.4	11.4	11.4	37.974	0.00014879	4.2147	97433000	55267000	42166000	Q86UT8	Q86UT8	Coiled-coil domain-containing protein 84	CCDC84	-0.025397	0.98255	1.01776	-0.025397	-0.331994	0.756919	0.855712	-6.79324
30	0.024887	0.266996	-0.44603	0.189413	NA	NA	NA	5	5	5	19.1	19.1	19.1	45.209	0	38.559	656500000	351170000	305330000	A6NKD9	A6NKD9	Coiled-coil domain-containing protein 85C	CCDC85C	0.0088165	1.00613		0.0088165	0.0698631	0.947058	0.964712	-7.00031
4974	0.297015	0.148088	-0.0158555	-0.0797219	NA	NA	NA	14	14	14	45	45	45	40.235	0	91.974	1026100000	527700000	498430000	Q9H6F5	Q9H6F5	Coiled-coil domain-containing protein 86	CCDC86	0.0873814	1.06244		0.0873814	1.27224	0.26019	0.451138	-6.16918
2856	-0.100345	-0.0452527	-0.286199	-0.170264	NA	NA	NA	25	25	25	18.8	18.8	18.8	216.04	0	53.389	468400000	247940000	220460000	Q3V6T2	Q3V6T2	Girdin	CCDC88A	-0.150515	0.900929	1.10997	-0.150515	-3.38413	0.020135	0.126193	-3.50126
5522	-0.218833	-0.239583	-0.13768	-0.153928	NA	NA	NA	8	8	8	23.9	23.9	23.9	81.372	0	102.93	283870000	167590000	116280000	Q9UER7	Q9UER7	Death domain-associated protein 6	DAXX	-0.187506	0.878122	1.13879	-0.187506	-7.08246	0.000934887	0.0510738	-0.0937321
4830	0.202386	0.117163	0.0458623	NaN	NA	NA	NA	3	3	3	16.1	16.1	16.1	29.505	0.0001527	4.9589	54161000	28075000	26086000	Q9GZT6	Q9GZT6	Coiled-coil domain-containing protein 90B, mitochondrial	CCDC90B	0.121804	1.08809		0.121804	3.04726	0.0392627	0.168651	-3.93628
3350	0.0200577	-0.012068	0.173	-0.752486	NA	NA	NA	7	7	7	27.4	27.4	27.4	49.971	0	41.136	118460000	65246000	53218000	Q7Z6B0	Q7Z6B0	Coiled-coil domain-containing protein 91	CCDC91	-0.142874	0.905713	1.1041	-0.142874	-0.876915	0.421346	0.60272	-6.57704
2910	-0.0138002	-0.117803	-0.0357566	-0.000389593	NA	NA	NA	21	21	21	38.7	38.7	38.7	73.197	0	92.215	868930000	476020000	392920000	Q567U6	Q567U6	Coiled-coil domain-containing protein 93	CCDC93	-0.0419373	0.97135	1.0295	-0.0419373	-1.52907	0.187829	0.374543	-5.86375
4707	-0.0897892	0.118626	-0.0492628	-0.189466	NA	NA	NA	6	6	6	31.9	31.9	31.9	37.085	0	63.432	334660000	179070000	155590000	Q9BW85	Q9BW85	Coiled-coil domain-containing protein 94	CCDC94	-0.052473	0.964282	1.03704	-0.052473	-0.983619	0.371241	0.559566	-6.47647
4509	-0.214943	-0.216401	-0.140555	-0.43649	NA	NA	NA	38	38	38	19.6	19.6	19.6	333.14	0	87.352	553840000	302970000	250870000	Q99715	Q99715	Collagen alpha-1(XII) chain	COL12A1	-0.252097	0.839675	1.19094	-0.252097	-4.74039	0.00539049	0.076874	-2.03174
4610	0.024036	-0.144536	-0.328218	-0.0925248	NA	NA	NA	6	6	6	19.4	19.4	19.4	48.836	0	14.338	45433000	26524000	18909000	Q9BSQ5	Q9BSQ5	Cerebral cavernous malformations 2 protein	CCM2	-0.135311	0.910474	1.09833	-0.135311	-2.25105	0.0751381	0.229166	-4.93256
1158	-0.010672	-0.0385693	0.0311129	-0.135871	NA	NA	NA	6	6	6	20.6	20.6	20.6	48.55	0	66.628	218420000	111650000	106780000	P20248	P20248	Cyclin-A2	CCNA2	-0.0384999	0.973667	1.02705	-0.0384999	-1.16196	0.298584	0.489118	-6.29195
4567	-0.169793	-0.165645	-0.250852	-0.167637	NA	NA	NA	13	13	13	51.2	51.2	51.2	39.42	0	95.395	1020600000	567630000	453020000	Q9BQP7	Q9BQP7	Mitochondrial genome maintenance exonuclease 1	MGME1	-0.188482	0.877529	1.13956	-0.188482	-7.73608	0.000624834	0.0478562	0.341857
626	-0.0468465	-0.137188	-0.0993708	-0.0359637	NA	NA	NA	7	7	7	23.9	23.9	23.9	45.281	0	52.483	272100000	148620000	123480000	O95067	O95067	G2/mitotic-specific cyclin-B2	CCNB2	-0.0798423	0.946161	1.0569	-0.0798423	-3.08602	0.0279334	0.144742	-3.86273
4887	-0.232108	-0.209278	-0.152869	-0.160685	NA	NA	NA	24	24	21	49	49	44.5	82.658	0	162.03	1549700000	890820000	658900000	Q9H1B7	Q9H1B7	Interferon regulatory factor 2-binding protein-like	IRF2BPL	-0.188735	0.877375	1.13976	-0.188735	-8.03367	0.000525175	0.0470413	0.527914
654	0.0706641	-0.0871815	-0.161782	0.241596	NA	NA	NA	4	4	4	18.3	18.3	18.3	40.262	0	18.082	215290000	113420000	101870000	O95273	O95273	Cyclin-D1-binding protein 1	CCNDBP1	0.0158241	1.01103		0.0158241	0.218971	0.83548	0.903933	-6.97474
1762	-0.0485465	0.0859685	0.1503	0.111566	NA	NA	NA	13	13	13	43.7	43.7	43.7	37.643	0	25.997	268840000	144670000	124170000	P51946	P51946	Cyclin-H	CCNH	0.074822	1.05323		0.074822	1.95226	0.109389	0.278693	-5.32406
4129	-0.295518	-0.307698	-0.101103	-0.290004	NA	NA	NA	7	7	7	14.7	14.7	14.7	74.853	0	24.456	146340000	85137000	61207000	Q96BD5	Q96BD5	PHD finger protein 21A	PHF21A	-0.248581	0.841724	1.18804	-0.248581	-5.83713	0.00221559	0.062325	-1.04169
4430	-0.0123153	-0.0998191	-0.120953	-0.175045	NA	NA	NA	3	3	3	15	15	15	58.147	0	74.159	90749000	51571000	39177000	Q96S94	Q96S94	Cyclin-L2	CCNL2	-0.102033	0.931719	1.07328	-0.102033	-3.18128	0.02512	0.137864	-3.7458
405	0.0340749	-0.0732111	-0.00615901	-0.0194044	NA	NA	NA	14	14	14	25.5	25.5	25.5	80.684	0	100.26	561360000	304270000	257090000	O60563	O60563	Cyclin-T1	CCNT1	-0.0161749	0.988851	1.01127	-0.0161749	-0.644983	0.54785	0.70633	-6.76494
409	0.102053	-0.185967	-0.0573016	0.519039	NA	NA	NA	5	5	5	8.9	8.9	8.9	81.028	0	11.265	40635000	22258000	18377000	O60583	O60583	Cyclin-T2	CCNT2	0.0944558	1.06766		0.0944558	0.779518	0.471546	0.642842	-6.66142
3730	0.0497701	0.0716254	-0.0307224	-0.0107302	NA	NA	NA	10	10	10	42.8	42.8	42.8	39.336	0	43.374	178530000	95793000	82736000	Q8ND76	Q8ND76	Cyclin-Y	CCNY	0.0199857	1.01395		0.0199857	0.761423	0.481343	0.650227	-6.67625
3665	0.0426443	NaN	-0.153254	-0.403122	NA	NA	NA	4	4	4	14.8	14.8	14.8	40.705	0.0001497	4.3746	36222000	20046000	16176000	Q8N7R7	Q8N7R7	Cyclin-Y-like protein 1	CCNYL1	-0.171244	0.888077	1.12603	-0.171244	-1.79918	0.147995	0.327404	-5.40173
5623	0.0651587	-0.331536	0.180403	0.0958569	NA	NA	NA	8	8	8	29.9	29.9	29.9	48.195	0	37.014	137960000	62781000	75177000	Q9UK39	Q9UK39	Nocturnin	CCRN4L	0.00247065	1.00171		0.00247065	0.0271796	0.979386	0.986564	-7.00279
138	0.0425042	0.117163	-0.0458037	0.142609	NA	NA	NA	6	6	6	29.2	29.2	29.2	29.04	0	42.731	478920000	249380000	229530000	O14618	O14618	Copper chaperone for superoxide dismutase	CCS	0.0641181	1.04545		0.0641181	1.69868	0.151186	0.330544	-5.65122
2083	-0.00514517	-0.005652	0.040682	0.00561564	NA	NA	NA	31	31	31	74.6	74.6	74.6	57.488	0	323.31	26136000000	14053000000	12083000000	P78371	P78371	T-complex protein 1 subunit beta	CCT2	0.00887512	1.00617		0.00887512	0.442681	0.676811	0.799014	-6.88854
1649	-0.0421003	0.0265876	0.0060466	-0.00225232	NA	NA	NA	34	34	34	68.6	68.6	68.6	60.533	0	269.88	23039000000	12456000000	10583000000	P49368	P49368	T-complex protein 1 subunit gamma	CCT3	-0.00292961	0.997971	1.00203	-0.00292961	-0.137232	0.896295	0.935917	-6.99201
1725	-0.00397285	0.0522768	0.0203421	0.00115371	NA	NA	NA	30	30	30	71.1	71.1	71.1	57.924	0	323.31	26136000000	14083000000	12053000000	P50991	P50991	T-complex protein 1 subunit delta	CCT4	0.0174499	1.01217		0.0174499	0.843275	0.438201	0.616049	-6.60702
1623	-0.0191412	-0.00807279	0.0126402	0.0207689	NA	NA	NA	38	38	38	72.8	72.8	72.8	59.67	0	323.31	20511000000	11037000000	9473500000	P48643	P48643	T-complex protein 1 subunit epsilon	CCT5	0.00154878	1.00107		0.00154878	0.0793745	0.939867	0.960351	-6.99947
1493	-0.0141936	0.0612924	0.0203421	0.0210533	NA	NA	NA	23	23	18	53.3	53.3	44.3	58.024	0	231.03	22727000000	12135000000	10593000000	P40227	P40227	T-complex protein 1 subunit zeta	CCT6A	0.0221235	1.01545		0.0221235	1.01552	0.357243	0.546297	-6.44489
4527	-0.0115153	0.00388999	0.00158601	0.0308304	NA	NA	NA	27	27	27	68.9	68.9	68.9	59.366	0	305.35	19678000000	10509000000	9169100000	Q99832	Q99832	T-complex protein 1 subunit eta	CCT7	0.00619777	1.00431		0.00619777	0.319045	0.762814	0.859124	-6.94309
1724	0.0272956	0.0500489	0.0441843	0.0246034	NA	NA	NA	37	37	37	77.2	77.2	77.2	59.62	0	296.12	36934000000	19680000000	17255000000	P50990	P50990	T-complex protein 1 subunit theta	CCT8	0.036533	1.02565		0.036533	1.94438	0.11049	0.280422	-5.33434
2127	-0.0163369	0.0360461	-0.11338	-0.0484271	NA	NA	NA	19	19	19	46.7	46.7	46.7	55.866	0	117.98	898300000	529660000	368640000	P86791;P86790	P86791;P86790	Vacuolar fusion protein CCZ1 homolog;Vacuolar fusion protein CCZ1 homolog B	CCZ1;CCZ1B	-0.0355245	0.975677	1.02493	-0.0355245	-1.16764	0.29649	0.486878	-6.28578
3222	-0.00869675	-0.115816	-0.108923	-0.0800269	NA	NA	NA	20	20	20	19.5	19.5	19.5	161.69	0	109.4	780520000	431840000	348680000	Q6YHK3	Q6YHK3	CD109 antigen	CD109	-0.0783657	0.94713	1.05582	-0.0783657	-2.97199	0.0317783	0.153358	-4.00436
1618	-0.0491584	-0.0151409	0.0515809	-0.0253385	NA	NA	NA	5	5	5	17.4	17.4	17.4	28.295	0	5.8671	1138900000	605890000	532980000	P48509	P48509	CD151 antigen	CD151	-0.00951422	0.993427	1.00662	-0.00951422	-0.384117	0.716957	0.828374	-6.91646
3047	-0.0409718	0.0524158	-0.0684229	-0.0882547	NA	NA	NA	6	6	6	22.3	22.3	22.3	57.235	0	61.022	390940000	215260000	175680000	Q5ZPR3	Q5ZPR3	CD276 antigen	CD276	-0.0363084	0.975147	1.02549	-0.0363084	-1.19654	0.286033	0.476826	-6.2541
5961	-0.0508162	-0.0244579	-0.106172	-0.0747753	NA	NA	NA	31	31	31	61.3	61.3	61.3	71.45	0	143.87	3543600000	1814000000	1729500000	Q9Y5K6	Q9Y5K6	CD2-associated protein	CD2AP	-0.0640553	0.956571	1.0454	-0.0640553	-2.82528	0.0376268	0.165865	-4.18908
674	-0.00343773	-0.0370143	-0.0167455	-0.0827592	NA	NA	NA	10	10	10	49.9	49.9	49.9	37.646	0	67.321	795450000	438870000	356580000	O95400	O95400	CD2 antigen cytoplasmic tail-binding protein 2	CD2BP2	-0.0349892	0.976039	1.02455	-0.0349892	-1.54461	0.184136	0.370476	-5.84457
251	0.0446039	-0.058488	-0.0804692	-0.102016	NA	NA	NA	14	14	14	53.7	53.7	53.7	54.985	0	239.82	1389900000	766800000	623130000	O15446	O15446	DNA-directed RNA polymerase I subunit RPA34	CD3EAP	-0.0490923	0.966544	1.03461	-0.0490923	-1.57368	0.177416	0.361161	-5.80851
1258	0.0831112	0.012068	0.0854246	0.0117819	NA	NA	NA	6	6	6	40.1	40.1	40.1	30.619	0	62.381	489660000	261630000	228030000	P25942	P25942	Tumor necrosis factor receptor superfamily member 5	CD40	0.0480964	1.0339		0.0480964	1.97063	0.10687	0.275628	-5.3001
5792	-0.165887	-0.397543	-0.187986	-0.24214	NA	NA	NA	9	9	4	18.7	18.7	9.3	68.866	0	10.088	117900000	61613000	56283000	Q9Y297	Q9Y297	F-box/WD repeat-containing protein 1A	BTRC	-0.248389	0.841836	1.18788	-0.248389	-5.56016	0.00273821	0.0646903	-1.27668
1066	-0.0017323	-0.0617067	0.0176369	0.0116388	NA	NA	NA	6	6	6	13	13	13	43.747	0	6.6114	201760000	108050000	93713000	P15529	P15529	Membrane cofactor protein	CD46	-0.00854083	0.994097	1.00594	-0.00854083	-0.370639	0.726353	0.835644	-6.92236
2280	0.115699	-0.162234	0.0604624	-0.0808201	NA	NA	NA	3	3	3	8.7	8.7	8.7	35.213	0.0065898	2.2358	368770000	197340000	171430000	Q08722	Q08722	Leukocyte surface antigen CD47	CD47	-0.0167232	0.988475	1.01166	-0.0167232	-0.315374	0.765436	0.860795	-6.94445
877	0.296545	-0.0905878	NaN	-0.396327	NA	NA	NA	2	2	2	7.1	7.1	7.1	41.4	0.0018442	2.9106	51585000	27984000	23602000	P08174	P08174	Complement decay-accelerating factor	CD55	-0.0634566	0.956969	1.04497	-0.0634566	-0.436852	0.685249	0.804502	-6.74504
1031	0.206768	-0.00789873	0.0545011	0.0546401	NA	NA	NA	4	4	4	25	25	25	14.177	0	10.565	1528300000	815830000	712430000	P13987	P13987	CD59 glycoprotein	CD59	0.0770026	1.05482		0.0770026	1.92243	0.113616	0.283616	-5.36293
2236	-0.242926	-0.183196	-0.205214	-0.124739	NA	NA	NA	17	6	6	51.6	22.5	22.5	50.47	0	183.61	2461200000	1409700000	1051400000	Q05639	Q05639	Elongation factor 1-alpha 2	EEF1A2	-0.189019	0.877202	1.13999	-0.189019	-7.13169	0.000905955	0.0510738	-0.0595596
1906	0.0499095	-0.0337319	0.126312	0.0581087	NA	NA	NA	3	3	3	25	25	25	25.809	0	150.59	1552500000	822220000	730310000	P60033	P60033	CD81 antigen	CD81	0.0501496	1.03537		0.0501496	1.59727	0.172143	0.355209	-5.77911
1283	NaN	-0.143405	0.158078	0.0690147	NA	NA	NA	3	3	3	18	18	18	29.625	0	11.103	40832000	22218000	18613000	P27701	P27701	CD82 antigen	CD82	0.0278959	1.01952		0.0278959	0.409528	0.703582	0.818793	-6.75877
1189	0.0430645	0.0681893	0.174151	0.0413831	NA	NA	NA	4	4	4	18.4	18.4	18.4	25.416	0	16.202	1626200000	871790000	754410000	P21926	P21926	CD9 antigen	CD9	0.081697	1.05826		0.081697	2.67576	0.0448486	0.178355	-4.37996
1631	-0.0773455	-0.0337615	-0.145015	0.00834347	NA	NA	NA	12	12	12	23.4	23.4	23.4	91.868	0	111.54	827570000	436870000	390700000	P48960;Q9UHX3	P48960	CD97 antigen;CD97 antigen subunit alpha;CD97 antigen subunit beta	CD97	-0.0619446	0.957972	1.04387	-0.0619446	-1.97435	0.106366	0.274721	-5.29524
1034	0.325386	-0.170443	-0.189664	0.102994	NA	NA	NA	2	2	2	13	13	13	18.848	0	19.911	111850000	59580000	52271000	P14209	P14209	CD99 antigen	CD99	0.0170683	1.0119		0.0170683	0.175038	0.868036	0.921407	-6.98499
5822	-0.252346	-0.295217	-0.125746	-0.309574	NA	NA	NA	10	10	10	25.2	25.2	25.2	69.74	0	41.075	264400000	135870000	128530000	Q9Y2U5;Q99759	Q9Y2U5	Mitogen-activated protein kinase kinase kinase 2	MAP3K2	-0.245721	0.843394	1.18568	-0.245721	-6.57592	0.00130642	0.0549039	-0.459232
3517	-0.00267147	-0.199355	-0.17223	-0.243267	NA	NA	NA	12	12	12	16.5	16.5	16.5	134.12	0	28.497	109140000	59932000	49210000	Q8IWY9	Q8IWY9	Codanin-1	CDAN1	-0.154381	0.898518	1.11294	-0.154381	-3.43325	0.0191037	0.123176	-3.44299
546	0.190678	-1.96095	-0.0607132	0.0180643	NA	NA	NA	5	5	5	20.2	20.2	20.2	39.134	0	8.1088	501810000	424840000	76964000	O75794	O75794	Cell division cycle protein 123 homolog	CDC123	-0.45323	0.730406	1.3691	-0.45323	-1.14646	0.304371	0.494317	-6.30872
2348	0.070252	-0.0339239	-0.0678027	-0.0331709	NA	NA	NA	14	14	14	29.7	29.7	29.7	71.655	0	105.85	610990000	327540000	283460000	Q13042	Q13042	Cell division cycle protein 16 homolog	CDC16	-0.0161614	0.98886	1.01127	-0.0161614	-0.546113	0.608866	0.752765	-6.83044
2314	-0.0258379	-0.044107	-0.0679237	-0.0547668	NA	NA	NA	10	10	10	32.7	32.7	32.7	54.722	0	65.878	288420000	155570000	132860000	Q12834	Q12834	Cell division cycle protein 20 homolog	CDC20	-0.0481589	0.96717	1.03394	-0.0481589	-2.47878	0.0568044	0.199856	-4.63477
5613	0.0067647	0.0255958	0.0706641	-0.0329938	NA	NA	NA	22	22	22	44.4	44.4	44.4	68.833	0	88.777	658750000	311680000	347070000	Q9UJX2	Q9UJX2	Cell division cycle protein 23 homolog	CDC23	0.0175077	1.01221		0.0175077	0.707704	0.511285	0.673442	-6.71865
4993	-0.150673	-0.116145	-0.443948	-0.269199	NA	NA	NA	5	5	5	48.4	48.4	48.4	13.332	0	35.737	257110000	128700000	128410000	Q9H7C9	Q9H7C9	Mth938 domain-containing protein	AAMDC	-0.244991	0.843821	1.18509	-0.244991	-4.04318	0.0102612	0.0966856	-2.75106
1344	-0.0190827	-0.00193447	0.0850168	-0.0409124	NA	NA	NA	15	15	15	27.1	27.1	27.1	91.866	0	108.38	1113700000	603730000	510020000	P30260	P30260	Cell division cycle protein 27 homolog	CDC27	0.00577181	1.00401		0.00577181	0.204808	0.845938	0.909478	-6.97829
1655	0.0313951	NaN	-0.154779	-0.0865533	NA	NA	NA	4	3	3	18.2	14.8	14.8	26.736	0.005531	2.3882	158790000	84863000	73931000	P49427	P49427	Ubiquitin-conjugating enzyme E2 R1	CDC34	-0.0699791	0.952652	1.0497	-0.0699791	-1.54069	0.199822	0.387578	-5.71201
2774	0.0437644	0.0781998	-0.0401111	0.0114957	NA	NA	NA	11	11	11	32.8	32.8	32.8	44.468	0	73.684	3795200000	2044500000	1750600000	Q16543	Q16543	Hsp90 co-chaperone Cdc37;Hsp90 co-chaperone Cdc37, N-terminally processed	CDC37	0.0233372	1.01631		0.0233372	0.872366	0.423595	0.603789	-6.58114
400	0.0193461	-0.00125568	-0.0786094	0.111966	NA	NA	NA	14	14	14	35.6	35.6	35.6	65.521	0	29.773	352100000	178910000	173190000	O60508	O60508	Pre-mRNA-processing factor 17	CDC40	0.0128618	1.00895		0.0128618	0.361302	0.732894	0.839974	-6.92633
1921	-0.010861	-0.0290138	-0.024047	-0.0709817	NA	NA	NA	7	7	6	44	44	38.2	21.258	0	36.452	6179600000	3311500000	2868100000	P60953	P60953	Cell division control protein 42 homolog	CDC42	-0.0337259	0.976894	1.02365	-0.0337259	-1.62203	0.166771	0.34889	-5.74808
3019	-0.0843338	0.0842003	0.0829751	-0.156563	NA	NA	NA	17	13	13	14.4	12.2	12.2	197.3	0	41.067	134550000	79388000	55165000	Q5VT25	Q5VT25	Serine/threonine-protein kinase MRCK alpha	CDC42BPA	-0.0184304	0.987306	1.01286	-0.0184304	-0.362779	0.731857	0.839422	-6.92571
5974	0.104337	-0.0902192	-0.0094953	0.0708015	NA	NA	NA	29	29	24	24.8	24.8	21.9	194.31	0	141.05	787020000	431000000	356020000	Q9Y5S2;Q09013	Q9Y5S2	Serine/threonine-protein kinase MRCK beta	CDC42BPB	0.018856	1.01316		0.018856	0.489326	0.645678	0.7807	-6.8637
237	-0.105737	-0.287043	-0.231888	-0.351277	NA	NA	NA	11	11	11	18.9	18.9	18.9	104.74	0	41.387	413860000	233040000	180820000	O15327	O15327	Type II inositol 3,4-bisphosphate 4-phosphatase	INPP4B	-0.243986	0.844409	1.18426	-0.243986	-5.46975	0.0029394	0.0661932	-1.35549
2147	0.0610158	0.266637	0.0807941	0.0224743	NA	NA	NA	10	10	10	43.2	43.2	43.2	40.294	0	52.74	501870000	263550000	238320000	Q00587	Q00587	Cdc42 effector protein 1	CDC42EP1	0.10773	1.07753		0.10773	2.33293	0.0678985	0.219497	-4.82523
4931	-0.168139	0.0117819	-0.170475	-0.00553615	NA	NA	NA	12	12	12	60.7	60.7	60.7	37.979	0	181.53	885700000	494670000	391030000	Q9H3Q1	Q9H3Q1	Cdc42 effector protein 4	CDC42EP4	-0.0830921	0.944032	1.05929	-0.0830921	-1.9317	0.112285	0.282604	-5.35086
500	-0.0315185	-0.0318576	0.0241777	0.0550568	NA	NA	NA	9	9	9	20.1	20.1	20.1	65.568	0	31.473	358190000	187530000	170660000	O75419	O75419	Cell division control protein 45 homolog	CDC45	0.0039646	1.00275		0.0039646	0.160229	0.879081	0.927382	-6.98794
4464	0.0377336	-0.0327133	0.0116388	-0.00184785	NA	NA	NA	33	33	33	54.2	54.2	54.2	92.25	0	323.31	4373100000	2353000000	2020100000	Q99459	Q99459	Cell division cycle 5-like protein	CDC5L	0.00370281	1.00257		0.00370281	0.172573	0.869873	0.922054	-6.9855
4515	0.013355	0.600936	-0.252054	0.0822938	NA	NA	NA	7	7	7	15.4	15.4	15.4	62.72	0.00015078	4.601	70850000	36768000	34083000	Q99741	Q99741	Cell division control protein 6 homolog	CDC6	0.111133	1.08008		0.111133	0.79012	0.465874	0.63819	-6.6526
84	0.552967	-0.0451932	NaN	-0.0353722	NA	NA	NA	4	4	4	10.3	10.3	10.3	63.887	0	10.401	40084000	20333000	19751000	O00311	O00311	Cell division cycle 7-related protein kinase	CDC7	0.157467	1.11533		0.157467	1.09847	0.334966	0.525704	-6.2086
3130	0.0384361	0.017922	0.0329472	-0.016191	NA	NA	NA	17	17	17	38	38	38	60.576	0	36.251	455400000	250210000	205180000	Q6P1J9	Q6P1J9	Parafibromin	CDC73	0.0182786	1.01275		0.0182786	0.890547	0.414661	0.597998	-6.56465
3070	-0.0910181	-0.00670966	0.0160683	0.0184917	NA	NA	NA	22	22	22	40.7	40.7	40.7	112.68	0	142.37	501940000	266350000	235590000	Q69YH5	Q69YH5	Cell division cycle-associated protein 2	CDCA2	-0.0157919	0.989114	1.01101	-0.0157919	-0.58333	0.585427	0.73652	-6.80689
4494	-0.136521	-0.298407	-0.00125568	-0.165693	NA	NA	NA	5	5	5	30.6	30.6	30.6	28.998	0	127.65	370180000	206600000	163580000	Q99618	Q99618	Cell division cycle-associated protein 3	CDCA3	-0.150469	0.900957	1.10993	-0.150469	-2.95202	0.032511	0.154824	-4.02934
4232	0.125387	-0.0765693	0.0237522	0.0464211	NA	NA	NA	6	6	6	39.3	39.3	39.3	27.6	0	41.442	372050000	195670000	176380000	Q96FF9	Q96FF9	Sororin	CDCA5	0.0297477	1.02083		0.0297477	0.799032	0.461146	0.634443	-6.64511
2899	-0.0892981	0.142348	-0.0937558	0.0270125	NA	NA	NA	12	12	12	52.9	52.9	52.9	31.323	0	82.195	383240000	205630000	177610000	Q53HL2	Q53HL2	Borealin	CDCA8	-0.00342335	0.99763	1.00238	-0.00342335	-0.0721931	0.945296	0.963164	-7.00012
1864	-0.368961	-0.218195	-0.0254266	0.110764	NA	NA	NA	5	5	5	10.2	10.2	10.2	78.286	0	12.694	156960000	85523000	71439000	P55290	P55290	Cadherin-13	CDH13	-0.125455	0.916715	1.09085	-0.125455	-1.48527	0.198631	0.38665	-5.91743
1138	0.0200577	-0.030413	0.0487942	-0.061255	NA	NA	NA	13	13	12	25.2	25.2	24	99.808	0	169.79	3007100000	1646000000	1361200000	P19022	P19022	Cadherin-2	CDH2	-0.00570402	0.996054	1.00396	-0.00570402	-0.215244	0.838229	0.905287	-6.9757
831	-0.142194	-0.0586383	-0.0527453	-0.0427688	NA	NA	NA	14	13	12	61.6	58.9	55.2	34.095	0	185.34	6817300000	3733900000	3083300000	P06493;Q96Q40	P06493	Cyclin-dependent kinase 1	CDK1	-0.0740866	0.949943	1.05269	-0.0740866	-2.90475	0.0343221	0.158579	-4.08868
1176	-0.0283958	-0.0053189	0.0434844	-0.0254119	NA	NA	NA	20	20	20	30.2	30.2	30.2	92.706	0	71.835	965940000	530430000	435510000	P21127;Q9UQ88;Q13882	P21127;Q9UQ88	Cyclin-dependent kinase 11B;Cyclin-dependent kinase 11A	CDK11B;CDK11A	-0.00391055	0.997293	1.00271	-0.00391055	-0.175298	0.867842	0.921407	-6.98494
5378	0.0628125	0.0467006	0.00360232	-0.0207795	NA	NA	NA	23	23	22	24.4	24.4	23.9	164.15	0	140.01	849610000	448480000	401130000	Q9NYV4;Q14004	Q9NYV4	Cyclin-dependent kinase 12	CDK12	0.023084	1.01613		0.023084	0.979737	0.372975	0.561299	-6.48027
2145	-0.265102	-0.015418	0.00216244	0.0278618	NA	NA	NA	8	7	4	22.4	20.8	13.5	55.715	0	11.707	200670000	111100000	89562000	Q00536	Q00536	Cyclin-dependent kinase 16	CDK16	-0.0626239	0.957521	1.04436	-0.0626239	-1.11408	0.316773	0.508418	-6.34332
1241	-0.0096841	-0.0203404	0.0287106	0.0601858	NA	NA	NA	14	12	11	55.4	49	44.3	33.929	0	71.183	1624800000	865620000	759140000	P24941	P24941	Cyclin-dependent kinase 2	CDK2	0.014718	1.01025		0.014718	0.634995	0.553829	0.711159	-6.77198
128	0.0352017	0.0483758	0.0343565	0.016639	NA	NA	NA	3	3	3	42.6	42.6	42.6	12.365	0	21.76	124080000	67671000	56413000	O14519;O75956	O14519	Cyclin-dependent kinase 2-associated protein 1	CDK2AP1	0.0336432	1.02359		0.0336432	1.7854	0.13531	0.310699	-5.54031
1434	-0.364051	-0.166373	-0.226831	-0.212451	NA	NA	NA	18	18	18	22.3	22.3	22.3	131.59	0	73.818	247020000	140480000	106540000	P35568	P35568	Insulin receptor substrate 1	IRS1	-0.242426	0.845322	1.18298	-0.242426	-6.40046	0.00147433	0.0564352	-0.592028
2144	-0.121439	-0.202323	-0.0876108	-0.0214089	NA	NA	NA	11	10	10	47.9	45.2	45.2	33.304	0	43.198	231090000	133050000	98040000	Q00535	Q00535	Cyclin-dependent-like kinase 5	CDK5	-0.108195	0.927748	1.07788	-0.108195	-3.13117	0.026558	0.141145	-3.80715
4445	-0.0900196	-0.190701	0.226385	-0.101676	NA	NA	NA	8	8	8	18	18	18	67.688	0	29.895	148360000	79534000	68825000	Q96SZ6	Q96SZ6	CDK5 regulatory subunit-associated protein 1	CDK5RAP1	-0.0390029	0.973327	1.0274	-0.0390029	-0.52989	0.619256	0.760459	-6.84027
4438	0.184217	-0.00277262	0.0648829	0.214249	NA	NA	NA	19	19	19	15.4	15.4	15.4	215.04	0	38.446	124710000	65547000	59160000	Q96SN8	Q96SN8	CDK5 regulatory subunit-associated protein 2	CDK5RAP2	0.115144	1.08308		0.115144	2.63587	0.0470258	0.182667	-4.43128
4175	-0.247714	-0.157753	-0.202755	-0.155839	NA	NA	NA	8	8	8	22.4	22.4	22.4	60.069	0	98.248	262360000	146740000	115620000	Q96D53	Q96D53	AarF domain-containing protein kinase 4	ADCK4	-0.191015	0.875989	1.14157	-0.191015	-7.67691	0.000647246	0.0478562	0.303983
465	-0.18996	-0.263664	-0.168804	-0.144393	NA	NA	NA	6	6	6	16.3	16.3	16.3	81.871	0	69.665	466980000	260960000	206020000	O75175	O75175	CCR4-NOT transcription complex subunit 3	CNOT3	-0.191705	0.87557	1.14211	-0.191705	-7.07832	0.000937367	0.0510738	-0.0966135
1716	-0.0389546	0.104873	-0.086247	-0.0835539	NA	NA	NA	11	11	11	43.6	43.6	43.6	39.038	0	30.179	465400000	265260000	200140000	P50613	P50613	Cyclin-dependent kinase 7	CDK7	-0.0259706	0.98216	1.01816	-0.0259706	-0.656936	0.54075	0.700763	-6.7564
1645	0.037312	-0.273762	0.0713507	-0.249222	NA	NA	NA	5	5	2	18.1	18.1	9.5	53.283	0	10.277	91746000	47251000	44495000	P49336	P49336	Cyclin-dependent kinase 8	CDK8	-0.10358	0.93072	1.07444	-0.10358	-1.40295	0.220576	0.410181	-6.0167
1719	-0.0287931	-0.0197261	0.0404014	-0.0473235	NA	NA	NA	12	11	11	39	36.8	36.8	42.777	0	66.958	972890000	526740000	446150000	P50750	P50750	Cyclin-dependent kinase 9	CDK9	-0.0138603	0.990439	1.00965	-0.0138603	-0.591476	0.580371	0.731791	-6.80155
3028	0.0399806	-0.0153013	0.0701146	-0.0164682	NA	NA	NA	13	13	13	37.5	37.5	37.5	65.111	0	108.42	286170000	157220000	128950000	Q5VV42	Q5VV42	Threonylcarbamoyladenosine tRNA methylthiotransferase	CDKAL1	0.0195814	1.01367		0.0195814	0.793868	0.463882	0.636181	-6.64946
1761	-0.154506	-0.347362	-0.225649	-0.224351	NA	NA	NA	8	7	7	35	32.7	32.7	33.17	0	26.528	171690000	96536000	75156000	P51911	P51911	Calponin-1	CNN1	-0.237967	0.847939	1.17933	-0.237967	-6.57476	0.00130745	0.0549039	-0.460101
1581	-0.167037	-0.386883	-1.98564	-0.399654	NA	NA	NA	3	3	3	25.8	25.8	25.8	22.073	0	50.766	130050000	98324000	31729000	P46527	P46527	Cyclin-dependent kinase inhibitor 1B	CDKN1B	-0.734804	0.6009	1.66417	-0.734804	-2.23332	0.0768121	0.232512	-4.95581
5354	0.101919	0.0908535	-0.170102	-0.00491356	NA	NA	NA	18	18	18	45.9	45.9	45.9	61.124	0	131	488740000	264470000	224270000	Q9NXV6	Q9NXV6	CDKN2A-interacting protein	CDKN2AIP	0.00443923	1.00308		0.00443923	0.0846835	0.935856	0.958568	-6.99895
991	-0.269843	-0.150321	-0.157013	-0.195087	NA	NA	NA	11	10	10	46.9	44.2	44.2	33.729	0	29.719	536050000	295870000	240180000	P11802	P11802	Cyclin-dependent kinase 4	CDK4	-0.193066	0.874745	1.14319	-0.193066	-6.8752	0.00106938	0.0530131	-0.240172
660	-0.258097	-0.215965	-0.126092	-0.191327	NA	NA	NA	9	9	9	47.7	47.7	47.7	27.547	0	34.064	1043300000	596750000	446520000	O95336	O95336	6-phosphogluconolactonase	PGLS	-0.19787	0.871837	1.147	-0.19787	-7.01828	0.000974267	0.0516874	-0.13863
5654	0.0701146	-0.047249	-0.00778262	-0.0690735	NA	NA	NA	12	12	12	69	69	69	27.335	0	323.31	4019100000	2153700000	1865400000	Q9UKY7	Q9UKY7	Protein CDV3 homolog	CDV3	-0.0134976	0.990688	1.0094	-0.0134976	-0.449456	0.67224	0.795794	-6.88507
5771	0.0629506	0.0569996	-0.0382137	0.0368901	NA	NA	NA	9	9	9	21.7	21.7	21.7	66.481	0	31.38	234400000	122660000	111730000	Q9Y232	Q9Y232	Chromodomain Y-like protein	CDYL	0.0296566	1.02077		0.0296566	1.15371	0.30165	0.491703	-6.30089
1319	-0.125242	-0.292281	-0.235314	-0.289863	NA	NA	NA	7	7	7	62.3	62.3	62.3	15.693	0	31.26	264980000	152560000	112420000	P29373	P29373	Cellular retinoic acid-binding protein 2	CRABP2	-0.235675	0.849288	1.17746	-0.235675	-6.6329	0.00125683	0.0549039	-0.416816
4741	-0.0201941	0.0524158	0.0176369	0.00906043	NA	NA	NA	10	10	10	36.4	36.4	36.4	46.321	0	95.338	469200000	253440000	215760000	Q9BXW7	Q9BXW7	Cat eye syndrome critical region protein 5	CECR5	0.0147298	1.01026		0.0147298	0.682636	0.525694	0.687289	-6.73758
4042	0.0567222	0.123269	0.0116388	0.0662615	NA	NA	NA	8	8	8	19.5	19.5	19.5	52.063	0	94.439	495850000	256360000	239480000	Q92879;O95319	Q92879	CUGBP Elav-like family member 1	CELF1	0.0644729	1.0457		0.0644729	2.528	0.0535194	0.194639	-4.57079
847	-0.10939	0.0504668	-0.0718457	0.180275	NA	NA	NA	9	9	9	21.4	21.4	21.4	65.171	0	40.936	295430000	159880000	135550000	P07199	P07199	Major centromere autoantigen B	CENPB	0.0123765	1.00862		0.0123765	0.227731	0.829031	0.89953	-6.97243
2210	0.114367	0.0732718	0.0489336	0.000432815	NA	NA	NA	21	21	21	31.1	31.1	31.1	106.83	0	40.787	363840000	188810000	175030000	Q03188	Q03188	Centromere protein C	CENPC	0.0592513	1.04192		0.0592513	2.28008	0.0724805	0.225401	-4.89448
2187	-0.0228007	-0.040393	-0.185802	0.0371714	NA	NA	NA	27	27	27	12.9	12.9	12.9	316.41	0	66.974	302250000	160830000	141410000	Q02224	Q02224	Centromere-associated protein E	CENPE	-0.0529561	0.963959	1.03739	-0.0529561	-1.28618	0.255669	0.446775	-6.15325
1658	-0.00168891	-0.074441	-0.0135527	-0.0636353	NA	NA	NA	105	105	105	43	43	43	367.76	0	323.31	2879600000	1568200000	1311400000	P49454	P49454	Centromere protein F	CENPF	-0.0383295	0.973782	1.02692	-0.0383295	-1.66853	0.157135	0.337522	-5.68947
4932	0.161952	-0.0368219	-0.107788	-0.135332	NA	NA	NA	8	8	8	40.5	40.5	40.5	28.481	0	31.342	238950000	130720000	108230000	Q9H3R5	Q9H3R5	Centromere protein H	CENPH	-0.0294975	0.979762	1.02066	-0.0294975	-0.53154	0.618195	0.759679	-6.83928
4598	NaN	-0.171872	0.116897	-0.0704817	NA	NA	NA	3	3	3	20.1	20.1	20.1	31.655	0	23.693	65006000	33625000	31381000	Q9BS16	Q9BS16	Centromere protein K	CENPK	-0.0418189	0.971429	1.02941	-0.0418189	-0.644583	0.555049	0.711969	-6.61563
3583	0.188021	-0.0284841	NaN	-0.185884	NA	NA	NA	4	4	4	20.1	20.1	20.1	38.997	0	13.289	34225000	19531000	14694000	Q8N0S6	Q8N0S6	Centromere protein L	CENPL	-0.00878237	0.993931	1.00611	-0.00878237	-0.108453	0.918971	0.948777	-6.85344
5221	-0.152115	-0.524583	NaN	0.06226	NA	NA	NA	2	2	2	10.6	10.6	10.6	19.737	0.0012911	3.2174	118650000	64569000	54080000	Q9NSP4	Q9NSP4	Centromere protein M	CENPM	-0.204813	0.867651	1.15254	-0.204813	-1.64088	0.177771	0.36152	-5.59266
4272	0.451752	0.14104	0.0299829	0.0282862	NA	NA	NA	7	7	7	28.3	28.3	28.3	39.554	0	22.738	59033000	31210000	27823000	Q96H22	Q96H22	Centromere protein N	CENPN	0.162765	1.11943		0.162765	2.03109	0.0989931	0.265162	-5.22105
3259	0.169155	0.0989585	-0.135745	0.222557	NA	NA	NA	6	6	6	21.1	21.1	21.1	47.521	0	15.745	78244000	41384000	36860000	Q71F23	Q71F23	Centromere protein U	CENPU	0.0887314	1.06343		0.0887314	1.37902	0.227376	0.416997	-6.04511
3371	0.0827026	0.171207	-0.123906	NaN	NA	NA	NA	3	3	3	18.2	18.2	18.2	29.946	0	9.0418	50304000	25084000	25221000	Q7Z7K6	Q7Z7K6	Centromere protein V	CENPV	0.0433345	1.03049		0.0433345	0.648883	0.552539	0.710257	-6.61251
3670	0.0593554	-0.244753	-0.0862011	NaN	NA	NA	NA	4	4	4	5.9	5.9	5.9	112.75	0.00015165	4.7412	347830000	178600000	169230000	Q8N8E3	Q8N8E3	Centrosomal protein of 112 kDa	CEP112	-0.0905329	0.939176	1.06476	-0.0905329	-1.35049	0.2497	0.440416	-5.93316
5737	-0.0950189	-0.0220827	0.0455827	-0.0938483	NA	NA	NA	32	32	32	40.9	40.9	40.9	122.15	0	148.85	1018800000	549680000	469170000	Q9UPN4	Q9UPN4	Centrosomal protein of 131 kDa	CEP131	-0.0413418	0.971751	1.02907	-0.0413418	-1.29471	0.252942	0.443804	-6.14347
3055	-0.114035	-0.225953	-0.0662612	0.295841	NA	NA	NA	10	10	10	10.4	10.4	10.4	133.49	0	11.413	140110000	71132000	68976000	Q66GS9	Q66GS9	Centrosomal protein of 135 kDa	CEP135	-0.027602	0.98105	1.01932	-0.027602	-0.306445	0.77183	0.864495	-6.9477
2966	-0.0411945	-0.094264	-0.0642537	0.0110662	NA	NA	NA	44	44	44	41	41	41	175.29	0	210.69	1042200000	570080000	472090000	Q5SW79;Q96L14	Q5SW79	Centrosomal protein of 170 kDa	CEP170	-0.0471615	0.967839	1.03323	-0.0471615	-1.87695	0.120388	0.293222	-5.42203
5920	-0.021365	-0.0461015	-0.0107011	0.102188	NA	NA	NA	11	11	11	11.1	11.1	11.1	171.69	0	27.154	235140000	127000000	108140000	Q9Y4F5	Q9Y4F5	Centrosomal protein of 170 kDa protein B	CEP170B	0.0060051	1.00417		0.0060051	0.190799	0.856318	0.915258	-6.98158
5347	-0.336282	NaN	-0.200084	-0.168804	NA	NA	NA	6	6	6	30.4	30.4	30.4	37.026	0	36.751	85462000	45688000	39774000	Q9NXK8	Q9NXK8	F-box/LRR-repeat protein 12	FBXL12	-0.235057	0.849652	1.17695	-0.235057	-5.38898	0.00610989	0.0798177	-1.81597
4674	-0.0185711	-0.0540178	-0.231413	0.116498	NA	NA	NA	17	17	17	10	10	10	281.13	0	34.4	153870000	80530000	73338000	Q9BV73	Q9BV73	Centrosome-associated protein CEP250	CEP250	-0.046876	0.96803	1.03303	-0.046876	-0.796404	0.462536	0.635344	-6.64733
3018	0.162983	0.0673633	0.00259443	-0.445362	NA	NA	NA	12	12	12	6	6	6	350.93	0	32.257	61947000	32832000	29115000	Q5VT06	Q5VT06	Centrosome-associated protein 350	CEP350	-0.0531053	0.963859	1.0375	-0.0531053	-0.496633	0.640873	0.776937	-6.8596
4613	-0.192662	-0.200598	NaN	-0.222784	NA	NA	NA	8	8	8	87.3	87.3	87.3	12.395	0	16.111	94953000	52587000	42366000	Q9BSY4	Q9BSY4	Coiled-coil-helix-coiled-coil-helix domain-containing protein 5	CHCHD5	-0.205348	0.867329	1.15296	-0.205348	-8.43528	0.00119252	0.0538237	-0.0445361
4813	-0.195583	0.0844725	0.0806577	-0.107321	NA	NA	NA	8	8	8	35.6	35.6	35.6	44.139	0	34.023	125290000	65952000	59339000	Q9C0F1	Q9C0F1	Centrosomal protein of 44 kDa	CEP44	-0.0344435	0.976408	1.02416	-0.0344435	-0.598201	0.576218	0.728767	-6.7971
2885	-0.378719	-0.168787	-0.00313409	-0.118022	NA	NA	NA	15	15	15	37.5	37.5	37.5	54.178	0	32.273	288330000	164860000	123470000	Q53EZ4	Q53EZ4	Centrosomal protein of 55 kDa	CEP55	-0.167166	0.890591	1.12285	-0.167166	-2.61076	0.048456	0.186189	-4.46367
3805	0.0398403	0.0494913	-0.0973475	-0.0318281	NA	NA	NA	5	5	5	12.1	12.1	12.1	74.413	0	27.353	151840000	82445000	69390000	Q8TAP6	Q8TAP6	Centrosomal protein of 76 kDa	CEP76	-0.009961	0.993119	1.00693	-0.009961	-0.307646	0.770969	0.863965	-6.94727
2947	-0.0628364	0.181675	0.0568609	-0.106327	NA	NA	NA	12	12	12	23.9	23.9	23.9	76.396	0	57.673	155360000	81851000	73506000	Q5JTW2	Q5JTW2	Centrosomal protein of 78 kDa	CEP78	0.0173431	1.01209		0.0173431	0.322672	0.760226	0.857647	-6.94173
3144	-0.0765389	0.265677	-0.0339683	0.142348	NA	NA	NA	8	8	8	15.9	15.9	15.9	85.638	0	72.05	117570000	65276000	52290000	Q6P2H3	Q6P2H3	Centrosomal protein of 85 kDa	CEP85	0.0743794	1.05291		0.0743794	1.14992	0.30307	0.493131	-6.30499
3082	-0.214391	-0.148609	-0.350909	-0.219723	NA	NA	NA	4	4	4	47.3	47.3	47.3	15.131	0	105.52	496760000	291560000	205200000	Q6EEV4	Q6EEV4	DNA-directed RNA polymerase II subunit GRINL1A, isoforms 4/5	POLR2M	-0.233408	0.850623	1.17561	-0.233408	-6.18126	0.00172139	0.0584886	-0.762665
6023	-0.279651	-0.133527	-0.0230646	0.00432164	NA	NA	NA	3	3	3	6.7	6.7	6.7	46.553	0.0021234	2.8696	230630000	120750000	109880000	Q9Y6K0	Q9Y6K0	Choline/ethanolaminephosphotransferase 1	CEPT1	-0.10798	0.927886	1.07772	-0.10798	-2.01511	0.101014	0.268392	-5.24197
4247	-0.0503381	-0.0138439	-0.0758697	0.1644	NA	NA	NA	3	3	3	11.8	11.8	11.8	44.876	0	12.368	392180000	220170000	172010000	Q96G23	Q96G23	Ceramide synthase 2	CERS2	0.00608707	1.00423		0.00608707	0.131922	0.900279	0.938288	-6.99286
4584	-0.209045	-0.198047	-0.131013	-0.39191	NA	NA	NA	4	4	4	15	15	15	41.244	0	47.808	146150000	80403000	65750000	Q9BRQ0	Q9BRQ0	Pygopus homolog 2	PYGO2	-0.232504	0.851156	1.17487	-0.232504	-4.91773	0.00462402	0.0727073	-1.86044
1511	0.037593	0.0612924	0.0110662	0.0457225	NA	NA	NA	8	8	8	54.7	54.7	54.7	19.738	0	109.84	648700000	349770000	298920000	P41208	P41208	Centrin-2	CETN2	0.0389185	1.02734		0.0389185	1.95431	0.109105	0.278551	-5.32139
6005	0.0268709	NaN	-0.0294997	-0.0320051	NA	NA	NA	5	5	5	40.4	40.4	40.4	22.774	0	30.035	504520000	274820000	229700000	Q9Y6A4	Q9Y6A4	Cilia- and flagella-associated protein 20	CFAP20	-0.0115446	0.99203	1.00803	-0.0115446	-0.424392	0.693578	0.811802	-6.7514
4249	-0.0404672	-0.168123	0.0795658	0.22132	NA	NA	NA	9	9	9	40.6	40.6	40.6	39.446	0	34.885	137070000	77865000	59200000	Q96G28	Q96G28	Cilia- and flagella-associated protein 36	CFAP36	0.0230739	1.01612		0.0230739	0.341761	0.746667	0.849481	-6.93433
5521	0.0127833	-0.052476	-0.0550816	-0.111041	NA	NA	NA	8	8	8	32.4	32.4	32.4	33.592	0	24.505	876440000	445630000	430810000	Q9UEE9	Q9UEE9	Craniofacial development protein 1	CFDP1	-0.0514538	0.964963	1.03631	-0.0514538	-1.91671	0.114445	0.28447	-5.37037
1225	-0.013407	0.0139266	-0.041625	-0.0258525	NA	NA	NA	23	23	19	86.1	86.1	65.1	18.502	0	170.67	131400000000	71868000000	59536000000	P23528	P23528	Cofilin-1	CFL1	-0.0167395	0.988464	1.01167	-0.0167395	-0.823353	0.448424	0.623525	-6.62437
5784	-0.133068	-0.0270721	-0.00676763	-0.0568213	NA	NA	NA	14	10	10	78.9	57.8	57.8	18.736	0	95.082	3346200000	1828700000	1517500000	Q9Y281	Q9Y281	Cofilin-2	CFL2	-0.0559323	0.961973	1.03953	-0.0559323	-1.98063	0.105523	0.274253	-5.28704
5530	-0.172457	0.0813396	0.066537	-0.0462356	NA	NA	NA	10	10	10	72.5	72.5	72.5	18.82	0	19.315	557810000	289360000	268450000	Q9UFW8	Q9UFW8	CGG triplet repeat-binding protein 1	CGGBP1	-0.017704	0.987804	1.01235	-0.017704	-0.357668	0.735447	0.842145	-6.92785
5466	-0.0420111	0.104337	-0.0834928	0.0703893	NA	NA	NA	26	26	26	29.5	29.5	29.5	136.38	0	97.968	957100000	707890000	249200000	Q9P2M7	Q9P2M7	Cingulin	CGN	0.0123056	1.00857		0.0123056	0.312634	0.767396	0.861925	-6.94546
3906	0.075738	0.0632269	-0.0258966	-0.0922479	NA	NA	NA	5	5	5	34.8	34.8	34.8	20.874	0	44.958	256810000	136520000	120290000	Q8WUX2	Q8WUX2	Putative glutathione-specific gamma-glutamylcyclotransferase 2	CHAC2	0.0052051	1.00361		0.0052051	0.145126	0.890378	0.93263	-6.99068
2359	0.267356	-0.0199162	-0.151875	-0.129418	NA	NA	NA	16	16	16	24.9	24.9	24.9	106.92	0	68.002	338410000	175900000	162510000	Q13111	Q13111	Chromatin assembly factor 1 subunit A	CHAF1A	-0.0084633	0.994151	1.00588	-0.0084633	-0.109264	0.917316	0.948536	-6.99611
2360	0.0969364	0.0197731	0.0875986	0.334111	NA	NA	NA	13	13	13	36	36	36	61.492	0	46.4	279530000	133390000	146140000	Q13112	Q13112	Chromatin assembly factor 1 subunit B	CHAF1B	0.134605	1.09779		0.134605	2.37543	0.0644408	0.213789	-4.76962
4318	-0.0457292	-0.000490578	0.0970713	-0.0147328	NA	NA	NA	30	30	30	44.7	44.7	44.7	89.098	0	92.872	1828800000	939290000	889480000	Q96JM3	Q96JM3	Chromosome alignment-maintaining phosphoprotein 1	CHAMP1	0.00902968	1.00628		0.00902968	0.299383	0.776901	0.8682	-6.95021
4137	0.0292761	-0.0396662	NaN	-0.0324772	NA	NA	NA	2	2	2	22.9	22.9	22.9	13.475	0	26.267	150810000	85189000	65619000	Q96BP2	Q96BP2	Coiled-coil-helix-coiled-coil-helix domain-containing protein 1	CHCHD1	-0.0142891	0.990144	1.00995	-0.0142891	-0.506499	0.639718	0.776387	-6.70646
2574	-0.175029	-0.248793	-0.378007	-0.124063	NA	NA	NA	10	10	10	13.4	13.4	13.4	136.16	0	60.731	97730000	53490000	44240000	Q14687	Q14687	Genetic suppressor element 1	GSE1	-0.231473	0.851765	1.17403	-0.231473	-4.94995	0.00449887	0.0725238	-1.82981
5335	0.164014	-0.00797119	0.1125	0.148088	NA	NA	NA	7	7	7	34.8	34.8	34.8	26.152	0	65.758	1026300000	530650000	495670000	Q9NX63	Q9NX63	MICOS complex subunit MIC19	CHCHD3	0.104158	1.07487		0.104158	2.9422	0.0328785	0.15596	-4.04165
3631	0.0777899	0.0378742	-0.242516	0.0869197	NA	NA	NA	6	6	6	41.5	41.5	41.5	15.996	0	40.21	259660000	147570000	112090000	Q8N4Q1	Q8N4Q1	Mitochondrial intermembrane space import and assembly protein 40	CHCHD4	-0.00998305	0.993104	1.00694	-0.00998305	-0.15652	0.881853	0.928686	-6.98864
815	-0.165758	-0.350302	-0.234669	-0.172555	NA	NA	NA	13	13	13	37.8	37.8	37.8	58.215	0	58.976	213550000	120530000	93025000	P05166	P05166	Propionyl-CoA carboxylase beta chain, mitochondrial	PCCB	-0.230821	0.85215	1.1735	-0.230821	-6.07252	0.00186198	0.0589595	-0.849328
4585	0.253868	-0.0168915	0.0578315	0.148088	NA	NA	NA	9	9	9	51.1	51.1	51.1	26.457	0	79.782	513680000	264470000	249210000	Q9BRQ6	Q9BRQ6	MICOS complex subunit MIC25	CHCHD6	0.110724	1.07977		0.110724	2.25334	0.0749238	0.228974	-4.92954
141	0.190046	0.0465608	0.0567222	-0.000418408	NA	NA	NA	21	21	18	18.4	18.4	16.5	196.69	0	86.611	431980000	221900000	210080000	O14646	O14646	Chromodomain-helicase-DNA-binding protein 1	CHD1	0.0732276	1.05207		0.0732276	1.99308	0.103871	0.271482	-5.27077
3432	0.0781998	0.0471196	0.0522768	0.0654344	NA	NA	NA	25	25	25	33.6	33.6	33.6	100.98	0	52.002	963030000	501800000	461220000	Q86WJ1	Q86WJ1	Chromodomain-helicase-DNA-binding protein 1-like	CHD1L	0.0607577	1.04301		0.0607577	3.20716	0.0244122	0.136204	-3.71426
142	0.0771063	-0.249119	-0.167604	0.0381553	NA	NA	NA	11	8	8	9.9	8.1	8.1	211.34	0	53.547	126190000	70151000	56034000	O14647	O14647	Chromodomain-helicase-DNA-binding protein 2	CHD2	-0.0753653	0.949102	1.05363	-0.0753653	-1.17157	0.295047	0.485583	-6.28149
2320	-0.0339535	-0.21088	0.0603242	-0.230262	NA	NA	NA	29	17	16	19.2	12.4	11.8	226.59	0	37.767	140940000	78498000	62446000	Q12873	Q12873	Chromodomain-helicase-DNA-binding protein 3	CHD3	-0.103693	0.930648	1.07452	-0.103693	-1.79256	0.134078	0.30927	-5.5311
2595	-0.0589388	-0.0565062	-0.0610142	-0.085512	NA	NA	NA	77	77	60	46.4	46.4	37.1	218	0	323.31	8665000000	4749100000	3915900000	Q14839	Q14839	Chromodomain-helicase-DNA-binding protein 4	CHD4	-0.0654928	0.955619	1.04644	-0.0654928	-3.46683	0.0184333	0.120785	-3.40336
5457	0.147567	-0.100608	0.158466	-0.0183226	NA	NA	NA	15	10	9	7	5.2	4.8	335.92	0	7.9814	302520000	166790000	135730000	Q9P2D1	Q9P2D1	Chromodomain-helicase-DNA-binding protein 7	CHD7	0.0467756	1.03295		0.0467756	0.883573	0.41807	0.600396	-6.571
5100	0.0257376	-0.0486062	0.0427844	-0.00591274	NA	NA	NA	31	31	25	19.8	19.8	17.4	290.52	0	152.45	632880000	351180000	281690000	Q9HCK8	Q9HCK8	Chromodomain-helicase-DNA-binding protein 8	CHD8	0.00350076	1.00243		0.00350076	0.145917	0.889786	0.932171	-6.99054
156	0.028852	-0.0381693	0.0666747	-0.0946029	NA	NA	NA	11	11	11	30.3	30.3	30.3	54.433	0	35.531	280360000	156370000	123990000	O14757	O14757	Serine/threonine-protein kinase Chk1	CHEK1	-0.00931138	0.993567	1.00648	-0.00931138	-0.2795	0.791248	0.877719	-6.95696
742	-0.327801	-0.0323002	-0.279266	0.0107799	NA	NA	NA	4	4	4	14.7	14.7	14.7	60.914	0	19.545	85949000	48672000	37278000	O96017	O96017	Serine/threonine-protein kinase Chk2	CHEK2	-0.157147	0.896797	1.11508	-0.157147	-2.26839	0.073538	0.227021	-4.90981
3516	0.0220482	0.0465608	0.168514	0.067914	NA	NA	NA	18	18	18	26.6	26.6	26.6	103.7	0	110.37	1365000000	702770000	662280000	Q8IWX8	Q8IWX8	Calcium homeostasis endoplasmic reticulum protein	CHERP	0.0762593	1.05428		0.0762593	2.46075	0.058062	0.201468	-4.65824
5204	-0.257632	-0.200697	-0.0932171	-0.370993	NA	NA	NA	19	19	19	19.3	19.3	19.3	170.51	0	35.343	225360000	127570000	97786000	Q9NRY4	Q9NRY4	Rho GTPase-activating protein 35	ARHGAP35	-0.230635	0.85226	1.17335	-0.230635	-4.73173	0.00543156	0.076874	-2.04022
1233	-0.183916	0.102591	-0.191673	-0.353395	NA	NA	NA	14	11	11	32.2	28.6	28.6	73.475	0	107.58	274300000	147550000	126740000	P24386	P24386	Rab proteins geranylgeranyltransferase component A 1	CHM	-0.156598	0.897138	1.11466	-0.156598	-2.05262	0.0963379	0.261482	-5.19286
1266	0.057277	0.0732718	-0.0596302	-0.0285576	NA	NA	NA	17	17	14	35.5	35.5	32	74.071	0	101.71	476060000	249900000	226160000	P26374	P26374	Rab proteins geranylgeranyltransferase component A 2	CHML	0.0105903	1.00737		0.0105903	0.340194	0.747776	0.850067	-6.93495
559	-0.257718	-0.180708	-0.108472	-0.373851	NA	NA	NA	6	6	6	20.3	20.3	20.3	55.278	0	51.552	270600000	154800000	115810000	O75907	O75907	Diacylglycerol O-acyltransferase 1	DGAT1	-0.230187	0.852524	1.17299	-0.230187	-4.80292	0.00510437	0.0749302	-1.97081
3301	0.0593554	-0.0677574	-0.141748	-0.0727255	NA	NA	NA	3	3	3	12.6	12.6	12.6	22.109	0.0032276	2.6657	241000000	131220000	109780000	Q7LBR1	Q7LBR1	Charged multivesicular body protein 1b	CHMP1B	-0.0557189	0.962115	1.03938	-0.0557189	-1.48809	0.197916	0.386032	-5.91399
1003	-0.200051	-0.152965	-0.194377	-0.274739	NA	NA	NA	15	15	15	59.6	59.6	59.6	42.644	0	154.32	3054800000	1777200000	1277600000	P12277;P06732	P12277	Creatine kinase B-type	CKB	-0.205533	0.867218	1.15311	-0.205533	-7.65197	0.000656975	0.0478562	0.287935
5763	-0.0909105	-0.141908	0.153287	-0.0671224	NA	NA	NA	6	5	5	25.8	22.5	22.5	23.906	0.00015555	5.5195	115790000	63687000	52099000	Q9UQN3	Q9UQN3	Charged multivesicular body protein 2b	CHMP2B	-0.0366635	0.974907	1.02574	-0.0366635	-0.677737	0.528542	0.689556	-6.74121
5881	0.121015	NaN	0.00144204	0.0889556	NA	NA	NA	4	4	4	27	27	27	25.073	0	7.0684	106920000	60262000	46661000	Q9Y3E7	Q9Y3E7	Charged multivesicular body protein 3	CHMP3	0.0704709	1.05006		0.0704709	2.03097	0.113673	0.283616	-5.12018
4747	-0.036659	-0.0765693	-0.0465783	0.0284277	NA	NA	NA	9	9	9	46.8	46.8	46.8	25.098	0	21.861	571060000	305810000	265250000	Q9BY43	Q9BY43	Charged multivesicular body protein 4a	CHMP4A	-0.0328447	0.977491	1.02303	-0.0328447	-1.31074	0.247882	0.438488	-6.12499
4939	0.0545011	-0.00521757	0.0129261	-0.00232458	NA	NA	NA	9	9	8	37.1	37.1	33.9	24.95	0	53.132	1046300000	559140000	487150000	Q9H444;P59074	Q9H444	Charged multivesicular body protein 4b	CHMP4B	0.0149713	1.01043		0.0149713	0.709798	0.510095	0.672564	-6.71705
5413	0.110096	0.026021	-0.11274	-0.145669	NA	NA	NA	6	6	6	40.6	40.6	40.6	24.57	0	79.693	609680000	336040000	273640000	Q9NZZ3	Q9NZZ3	Charged multivesicular body protein 5	CHMP5	-0.030573	0.979031	1.02142	-0.030573	-0.609355	0.569371	0.723892	-6.78962
4243	-0.126675	-0.00223794	0.0154976	0.00532815	NA	NA	NA	5	5	5	27.4	27.4	27.4	23.485	0	39.964	448630000	244020000	204620000	Q96FZ7	Q96FZ7	Charged multivesicular body protein 6	CHMP6	-0.0270218	0.981444	1.01891	-0.0270218	-0.849763	0.434911	0.613054	-6.60131
3907	0.0662615	0.0953169	0.0432045	0.12618	NA	NA	NA	14	14	14	47.7	47.7	47.7	50.91	0	36.079	331640000	175730000	155910000	Q8WUX9	Q8WUX9	Charged multivesicular body protein 7	CHMP7	0.0827407	1.05903		0.0827407	3.60546	0.0159358	0.113259	-3.24165
5553	-0.102094	-0.0319757	-0.08253	-0.0533889	NA	NA	NA	17	17	17	66	66	66	37.489	0	195.49	5653000000	3105100000	2547900000	Q9UHD1	Q9UHD1	Cysteine and histidine-rich domain-containing protein 1	CHORDC1	-0.0674972	0.954292	1.0479	-0.0674972	-3.09391	0.0276874	0.144463	-3.853
4501	0.14274	0.0806577	0.0343565	0.148739	NA	NA	NA	8	8	8	52.8	52.8	52.8	22.456	0	63.242	1155300000	609050000	546290000	Q99653	Q99653	Calcineurin B homologous protein 1	CHP1	0.101623	1.07298		0.101623	3.63662	0.0154291	0.11127	-3.20572
3570	NaN	-0.0350913	0.0241777	-0.00229573	NA	NA	NA	2	2	2	3.9	3.9	3.9	85.466	0	17.458	14523000	7180100	7342800	Q8IZ52	Q8IZ52	Chondroitin sulfate synthase 2	CHPF	-0.00440311	0.996953	1.00306	-0.00440311	-0.166264	0.876188	0.925298	-6.84363
5182	-0.0594348	0.0844725	-0.0794475	-0.00544923	NA	NA	NA	5	5	5	60.3	60.3	60.3	14.71	0	23.311	365000000	195030000	169970000	Q9NRG0	Q9NRG0	Chromatin accessibility complex protein 1	CHRAC1	-0.0149648	0.989681	1.01043	-0.0149648	-0.44141	0.67767	0.799728	-6.88919
3722	-0.343074	-0.185622	-0.0226981	-0.320792	NA	NA	NA	3	3	3	10.9	10.9	10.9	42.996	0.00014912	4.2687	39091000	23157000	15933000	Q8NCH0	Q8NCH0	Carbohydrate sulfotransferase 14	CHST14	-0.218047	0.859729	1.16316	-0.218047	-3.60516	0.0159407	0.113259	-3.242
3304	0.266397	0.0812032	-0.474613	NaN	NA	NA	NA	2	2	2	7.3	7.3	7.3	54.705	0	9.2786	28295000	14275000	14019000	Q7LGC8	Q7LGC8	Carbohydrate sulfotransferase 3	CHST3	-0.0423376	0.97108	1.02978	-0.0423376	-0.263084	0.80576	0.88664	-6.81813
3914	-0.0529249	-0.0833857	0.0308304	0.00934718	NA	NA	NA	23	22	22	35.9	35.2	35.2	107.38	0	142.88	864140000	461610000	402530000	Q8WVB6	Q8WVB6	Chromosome transmission fidelity protein 18 homolog	CHTF18	-0.0240333	0.983479	1.0168	-0.0240333	-0.871273	0.424137	0.603856	-6.58213
936	0.215119	0.247198	-0.0486808	NaN	NA	NA	NA	3	3	3	24.8	24.8	24.8	13.313	0	10.219	51893000	25502000	26390000	P0CG13	P0CG13	Chromosome transmission fidelity protein 8 homolog	CHTF8	0.137879	1.10029		0.137879	1.94142	0.125778	0.300542	-5.22899
5895	0.115965	0.0601858	1.26418	NaN	NA	NA	NA	5	5	5	29	29	29	26.396	0	56.208	51055000	25556000	25499000	Q9Y3Y2	Q9Y3Y2	Chromatin target of PRMT1 protein	CHTOP	0.48011	1.39485		0.48011	1.70529	0.164953	0.346866	-5.51524
204	-0.136442	0.0408223	0.0533895	-0.262365	NA	NA	NA	15	14	14	26	25	25	84.639	0	27.778	255860000	141780000	114080000	O15111	O15111	Inhibitor of nuclear factor kappa-B kinase subunit alpha	CHUK	-0.0761488	0.948586	1.0542	-0.0761488	-1.23049	0.274167	0.465646	-6.21635
3895	-0.0360672	-0.079036	0.0773797	0.676719	NA	NA	NA	5	5	5	43.9	43.9	43.9	16.111	0	24.984	429700000	169640000	260060000	Q8WUH1	Q8WUH1	Protein Churchill	CHURC1	0.159749	1.11709		0.159749	1.15494	0.301192	0.491646	-6.29956
581	0.00518438	-0.00327862	-0.00757963	0.012068	NA	NA	NA	11	11	11	46.9	46.9	46.9	37.84	0	129.28	1310900000	720410000	590460000	O76071	O76071	Probable cytosolic iron-sulfur protein assembly protein CIAO1	CIAO1	0.00159853	1.00111		0.00159853	0.0865787	0.934425	0.958189	-6.99875
3084	-0.0190681	0.0231843	-0.0447318	-0.000317429	NA	NA	NA	14	14	14	56.4	56.4	56.4	33.582	0	41.447	1598900000	870380000	728510000	Q6FI81	Q6FI81	Anamorsin	CIAPIN1	-0.0102333	0.992932	1.00712	-0.0102333	-0.479447	0.652206	0.784004	-6.86915
4525	0.0681893	NaN	-0.0623694	-0.497221	NA	NA	NA	5	5	5	36.1	36.1	36.1	21.703	0	9.2474	38729000	21703000	17025000	Q99828	Q99828	Calcium and integrin-binding protein 1	CIB1	-0.1638	0.89267	1.12023	-0.1638	-1.31621	0.259933	0.450838	-5.97201
561	-0.199106	-0.189401	-0.296137	NaN	NA	NA	NA	9	8	8	5.8	5.1	5.1	237.29	0	18.866	50280000	32728000	17553000	O75923	O75923	Dysferlin	DYSF	-0.228215	0.853691	1.17138	-0.228215	-6.74493	0.00272815	0.0646903	-0.922279
2496	-0.00203565	-0.108456	0.0596321	0.0295589	NA	NA	NA	3	3	3	26.7	26.7	26.7	18.648	0	25.268	822480000	437170000	385310000	Q14011	Q14011	Cold-inducible RNA-binding protein	CIRBP	-0.00532516	0.996316	1.0037	-0.00532516	-0.157182	0.881358	0.928327	-6.98852
4095	-0.206961	-0.232684	-0.202755	-0.201742	NA	NA	NA	3	3	3	24.2	24.2	24.2	19.484	0	33.739	69774000	37810000	31964000	Q969W3	Q969W3	Protein FAM104A	FAM104A	-0.211035	0.863917	1.15752	-0.211035	-11.0956	0.000115555	0.0225338	2.08833
4311	-0.181657	-0.367155	-0.204117	-0.145685	NA	NA	NA	9	9	9	15.1	15.1	15.1	101.81	0	19.869	94972000	56673000	38299000	Q96JC1	Q96JC1	Vam6/Vps39-like protein	VPS39	-0.224654	0.855801	1.1685	-0.224654	-5.3014	0.0033623	0.068876	-1.50509
3642	-0.212334	-0.192118	-0.0451784	-0.0259112	NA	NA	NA	5	5	5	44.4	44.4	44.4	15.278	0	38.322	1370400000	754330000	616070000	Q8N5K1	Q8N5K1	CDGSH iron-sulfur domain-containing protein 2	CISD2	-0.118885	0.920899	1.0859	-0.118885	-2.8313	0.0373647	0.165159	-4.18146
135	-0.0998036	-0.0879327	0.0422241	0.0216219	NA	NA	NA	56	56	56	37.4	37.4	37.4	231.43	0	198.41	1351900000	728190000	623680000	O14578	O14578	Citron Rho-interacting kinase	CIT	-0.0309726	0.97876	1.0217	-0.0309726	-0.913745	0.403476	0.588573	-6.54324
5692	-0.362529	-0.68945	-0.198262	-0.120153	NA	NA	NA	11	11	11	22.5	22.5	22.5	100.04	0	26.905	148310000	102210000	46100000	Q9ULV3	Q9ULV3	Cip1-interacting zinc finger protein	CIZ1	-0.342598	0.78862	1.26804	-0.342598	-3.41712	0.0194356	0.124543	-3.46208
3934	-0.00456613	-0.0341751	-2.88934e-05	0.0482362	NA	NA	NA	14	14	14	26.1	26.1	26.1	76.986	0	50.888	610450000	320650000	289800000	Q8WWK9	Q8WWK9	Cytoskeleton-associated protein 2	CKAP2	0.00236652	1.00164		0.00236652	0.105105	0.92045	0.949338	-6.99664
3551	0.041243	0.0909888	0.169155	0.000432815	NA	NA	NA	13	13	13	23.6	23.6	23.6	83.586	0	49.196	221430000	121590000	99840000	Q8IYA6	Q8IYA6	Cytoskeleton-associated protein 2-like	CKAP2L	0.0754549	1.05369		0.0754549	2.2403	0.0761477	0.231625	-4.94665
2257	0.0246034	-0.0560861	0.128425	0.0874628	NA	NA	NA	31	31	30	57.5	57.5	56.3	66.022	0	323.31	8725600000	4718400000	4007200000	Q07065	Q07065	Cytoskeleton-associated protein 4	CKAP4	0.0461013	1.03247		0.0461013	1.27071	0.26069	0.451306	-6.17092
2495	-0.0579773	-0.0128102	-0.0519674	-0.0834622	NA	NA	NA	76	76	76	47.3	47.3	47.3	225.49	0	323.31	8421700000	4586300000	3835500000	Q14008	Q14008	Cytoskeleton-associated protein 5	CKAP5	-0.0515543	0.964896	1.03638	-0.0515543	-2.40504	0.0621446	0.209738	-4.73092
4888	-0.100345	-0.298336	-0.215211	-0.279056	NA	NA	NA	9	9	9	43.6	43.6	43.6	27.296	0	104.83	2246600000	1266300000	980380000	Q9H1E3	Q9H1E3	Nuclear ubiquitous casein and cyclin-dependent kinase substrate 1	NUCKS1	-0.223237	0.856641	1.16735	-0.223237	-5.67607	0.00250353	0.0641232	-1.17717
4162	-0.315397	-0.179972	-0.24168	-0.151042	NA	NA	NA	6	6	5	65	65	55	14.563	0	41.026	460420000	271540000	188890000	Q96CP2	Q96CP2	FLYWCH family member 2	FLYWCH2	-0.222023	0.857363	1.16637	-0.222023	-6.57845	0.00130417	0.0549039	-0.457344
1929	-0.168723	-0.0411054	-0.0374584	-0.038273	NA	NA	NA	3	3	3	32.9	32.9	32.9	9.6601	0	32.269	370460000	202500000	167950000	P61024	P61024	Cyclin-dependent kinases regulatory subunit 1	CKS1B	-0.0713899	0.951721	1.05073	-0.0713899	-2.28927	0.0716604	0.224464	-4.88244
1404	-0.240009	0.124725	NaN	0.0229004	NA	NA	NA	2	2	2	24.1	24.1	24.1	9.8602	0.00043757	3.6864	95763000	49400000	46363000	P33552	P33552	Cyclin-dependent kinases regulatory subunit 2	CKS2	-0.0307945	0.978881	1.02157	-0.0307945	-0.379405	0.724082	0.833984	-6.77295
3334	-0.0846244	-0.0358749	-0.110963	-0.0649628	NA	NA	NA	38	38	35	33.9	33.9	31.1	169.45	0	301.18	2020600000	1097600000	923000000	Q7Z460	Q7Z460	CLIP-associating protein 1	CLASP1	-0.0741063	0.94993	1.05271	-0.0741063	-3.37339	0.020369	0.126434	-3.51406
451	-0.0872582	-0.032492	-0.0298826	-0.0139459	NA	NA	NA	30	27	27	33.6	30.4	30.4	141.13	0	142.45	804580000	419820000	384760000	O75122	O75122	CLIP-associating protein 2	CLASP2	-0.0408947	0.972052	1.02875	-0.0408947	-1.85634	0.123592	0.29816	-5.44875
4428	0.0211954	-0.0307961	0.0908535	0.182184	NA	NA	NA	15	15	15	37.9	37.9	37.9	62.022	0	137.76	965200000	498540000	466660000	Q96S66	Q96S66	Chloride channel CLIC-like protein 1	CLCC1	0.0658592	1.04671		0.0658592	1.63288	0.164472	0.346112	-5.73445
1756	NaN	0.0524158	0.102322	-0.132025	NA	NA	NA	6	6	6	9.8	9.8	9.8	88.678	0	8.2294	93407000	50647000	42760000	P51798	P51798	H(+)/Cl(-) exchange transporter 7	CLCN7	0.00757093	1.00526		0.00757093	0.134935	0.899321	0.938098	-6.84945
2823	-0.378888	0.0182068	-0.0793408	-0.0827745	NA	NA	NA	6	6	6	9.5	9.5	9.5	117.71	0	24.171	71080000	39906000	31174000	Q2KHT3	Q2KHT3	Protein CLEC16A	CLEC16A	-0.130699	0.913389	1.09482	-0.130699	-1.87785	0.120251	0.293222	-5.42087
3966	-0.405643	-0.324455	0.0606008	-0.0598859	NA	NA	NA	3	3	3	30.2	30.2	30.2	17.307	0	10.552	92281000	49190000	43091000	Q92478	Q92478	C-type lectin domain family 2 member B	CLEC2B	-0.182346	0.881269	1.13473	-0.182346	-2.08309	0.0927076	0.255675	-5.15293
81	-0.0193166	-0.00369806	-0.0106139	-0.0184688	NA	NA	NA	15	15	15	79.7	79.7	79.7	26.922	0	265.59	35304000000	19463000000	15842000000	O00299	O00299	Chloride intracellular channel protein 1	CLIC1	-0.0130243	0.991013	1.00907	-0.0130243	-0.70905	0.51052	0.672978	-6.71762
5838	-0.144776	-0.295677	-0.195732	-0.211147	NA	NA	NA	10	10	10	38.9	38.9	38.9	43.747	0	31.87	287170000	162850000	124320000	Q9Y303	Q9Y303	Putative N-acetylglucosamine-6-phosphate deacetylase	AMDHD2	-0.211833	0.86344	1.15816	-0.211833	-6.94973	0.00101853	0.0516988	-0.187028
6003	-0.0458782	0.00317045	-0.0437649	-0.0154326	NA	NA	NA	15	15	15	72.3	72.3	72.3	28.772	0	228.24	8137000000	4482100000	3654900000	Q9Y696	Q9Y696	Chloride intracellular channel protein 4	CLIC4	-0.0254763	0.982496	1.01782	-0.0254763	-1.25167	0.266993	0.457832	-6.19252
2569	-0.00405968	0.0462816	-0.0159721	0.00762616	NA	NA	NA	13	13	13	26.7	26.7	26.7	68.259	0	120.38	2099800000	1116500000	983350000	Q14677	Q14677	Clathrin interactor 1	CLINT1	0.00846899	1.00589		0.00846899	0.403573	0.703495	0.818793	-6.90759
1359	0.00877379	-0.00669523	-0.0244432	-0.0241498	NA	NA	NA	50	50	46	42.7	42.7	39.6	162.24	0	323.31	2494800000	1342200000	1152500000	P30622	P30622	CAP-Gly domain-containing linker protein 1	CLIP1	-0.0116286	0.991972	1.00809	-0.0116286	-0.606243	0.571276	0.725552	-6.79172
35	-0.196161	-0.15645	-0.206762	-0.30139	NA	NA	NA	11	11	3	14.4	14.4	3.3	101.81	0	18.585	178330000	97410000	80923000	A8MPP1;Q92771	A8MPP1;Q92771	Putative ATP-dependent RNA helicase DDX11-like protein 8;Putative ATP-dependent RNA helicase DDX12	DDX11L8;DDX12P	-0.215191	0.861432	1.16086	-0.215191	-7.15302	0.00089375	0.0510738	-0.0448243
1680	0.103263	0.161694	0.0519985	0.0732718	NA	NA	NA	5	5	5	18	18	18	57.29	0	42.847	164830000	72150000	92682000	P49759;Q9HAZ1	P49759	Dual specificity protein kinase CLK1	CLK1	0.0975568	1.06996		0.0975568	3.75256	0.0136995	0.106252	-3.07338
4322	0.301822	0.0635029	-0.137886	0.0792927	NA	NA	NA	6	6	6	11.8	11.8	11.8	111.65	0	24.484	190210000	99736000	90477000	Q96JQ2	Q96JQ2	Calmin	CLMN	0.0766829	1.05459		0.0766829	1.05714	0.339644	0.52965	-6.40271
5319	NaN	0.151599	0.0409626	-0.00304731	NA	NA	NA	2	2	2	10.3	10.3	10.3	35.919	0	38.607	173880000	95251000	78632000	Q9NWW5	Q9NWW5	Ceroid-lipofuscinosis neuronal protein 6	CLN6	0.0631714	1.04476		0.0631714	1.56319	0.194635	0.382814	-5.68535
1824	-0.084854	-0.0112681	0.0231843	-0.00801477	NA	NA	NA	8	8	8	52.7	52.7	52.7	26.215	0	122.13	650870000	344020000	306850000	P54105	P54105	Methylosome subunit pICln	CLNS1A	-0.0202381	0.98607	1.01413	-0.0202381	-0.794201	0.463705	0.636082	-6.64918
4061	-0.159831	-0.130776	-0.0208526	0.0508847	NA	NA	NA	4	4	4	14.6	14.6	14.6	47.645	0	18.955	1449500000	760980000	688510000	Q92989	Q92989	Polyribonucleotide 5-hydroxyl-kinase Clp1	CLP1	-0.0651437	0.95585	1.04619	-0.0651437	-1.53979	0.185272	0.371812	-5.85052
4845	-0.0605026	-0.10967	-0.0401557	-0.0568963	NA	NA	NA	10	10	10	20.2	20.2	20.2	78.728	0	45.296	391580000	215680000	175890000	Q9H078	Q9H078	Caseinolytic peptidase B protein homolog	CLPB	-0.0668061	0.954749	1.0474	-0.0668061	-3.09522	0.0276467	0.144463	-3.85138
2796	-0.137172	0.013498	-0.166195	-0.133037	NA	NA	NA	6	6	6	31.4	31.4	31.4	30.18	0	61.992	492060000	279750000	212310000	Q16740	Q16740	ATP-dependent Clp protease proteolytic subunit, mitochondrial	CLPP	-0.105727	0.929337	1.07604	-0.105727	-2.90225	0.0344211	0.158673	-4.09183
737	-0.224284	-0.179972	0.033652	0.0230425	NA	NA	NA	12	12	12	28.8	28.8	28.8	76.096	0	171.93	683390000	378890000	304500000	O96005	O96005	Cleft lip and palate transmembrane protein 1	CLPTM1	-0.0868904	0.94155	1.06208	-0.0868904	-1.5642	0.17958	0.363731	-5.8203
3491	-0.306841	-0.229636	-0.165256	-0.184523	NA	NA	NA	16	16	16	33.8	33.8	33.8	81.836	0	145.95	737110000	430080000	307030000	Q8IVL6	Q8IVL6	Prolyl 3-hydroxylase 3	LEPREL2	-0.221564	0.857635	1.166	-0.221564	-7.25038	0.000840463	0.0510738	0.0218857
577	-0.0515188	0.0119249	-0.0278073	0.040682	NA	NA	NA	26	26	26	49	49	49	69.223	0	99.303	2021600000	1055100000	966560000	O76031	O76031	ATP-dependent Clp protease ATP-binding subunit clpX-like, mitochondrial	CLPX	-0.0066798	0.995381	1.00464	-0.0066798	-0.275937	0.793829	0.879164	-6.95813
5065	0.158078	0.182184	-0.0179574	0.135929	NA	NA	NA	14	14	14	16.4	16.4	16.4	151.09	0	50.756	195970000	99897000	96074000	Q9HAW4	Q9HAW4	Claspin	CLSPN	0.114558	1.08264		0.114558	2.88623	0.0350625	0.16065	-4.11202
913	0.0102069	0.0943712	-0.0363927	-0.0560111	NA	NA	NA	6	6	6	16.9	16.9	16.9	27.076	0	6.6343	3160000000	1729200000	1430800000	P09496	P09496	Clathrin light chain A	CLTA	0.00304358	1.00211		0.00304358	0.0956273	0.927595	0.954098	-6.99777
914	0.0156403	-0.0679237	-0.0914791	-0.113973	NA	NA	NA	6	6	6	20.1	20.1	20.1	25.19	0	7.0922	1181300000	634890000	546420000	P09497	P09497	Clathrin light chain B	CLTB	-0.0644339	0.956321	1.04567	-0.0644339	-2.25248	0.0750045	0.229023	-4.93068
2148	-0.0419815	-0.0141644	-0.0189803	-0.0311793	NA	NA	NA	74	74	58	58.5	58.5	49.3	191.61	0	323.31	83428000000	45706000000	37722000000	Q00610	Q00610	Clathrin heavy chain 1	CLTC	-0.0265764	0.981747	1.01859	-0.0265764	-1.41432	0.217413	0.407402	-6.00312
1813	-0.0688464	-0.0659289	0.0576928	0.0499095	NA	NA	NA	17	1	1	10.1	0.7	0.7	187.03	0	7.5176	172940000	92219000	80718000	P53675	P53675	Clathrin heavy chain 2	CLTCL1	-0.00679325	0.995302	1.00472	-0.00679325	-0.206858	0.844422	0.908633	-6.97779
4473	-0.314768	-0.112802	-0.219841	-0.227084	NA	NA	NA	8	8	8	24.3	24.3	24.3	45.467	0	44.716	325780000	184460000	141320000	Q99519	Q99519	Sialidase-1	NEU1	-0.218624	0.859385	1.16362	-0.218624	-5.89934	0.00211496	0.0619302	-0.990209
459	0.00848693	0.0977456	0.03492	0.0274371	NA	NA	NA	46	46	46	51	51	51	146.67	0	323.31	2864500000	1517300000	1347200000	O75153;Q9Y5I4	O75153	Clustered mitochondria protein homolog	CLUH	0.0421474	1.02965		0.0421474	1.78449	0.135468	0.310699	-5.54148
3773	0.0965318	-0.0214236	0.0738202	-0.0125772	NA	NA	NA	13	13	13	38.2	38.2	38.2	48.379	0	149.96	1197700000	629240000	568470000	Q8NFW8	Q8NFW8	N-acylneuraminate cytidylyltransferase	CMAS	0.0340878	1.02391		0.0340878	1.15193	0.302316	0.492434	-6.30281
4181	-0.0509656	-0.0438987	-0.16046	-0.037414	NA	NA	NA	8	8	8	34.3	34.3	34.3	28.048	0	10.689	355480000	192850000	162630000	Q96DG6	Q96DG6	Carboxymethylenebutenolidase homolog	CMBL	-0.0731846	0.950537	1.05204	-0.0731846	-2.50906	0.0547582	0.196633	-4.59539
3370	-0.160766	-0.140762	-0.07312	0.0771063	NA	NA	NA	3	3	3	34.9	34.9	34.9	12.49	0	8.6592	240520000	130900000	109620000	Q7Z7K0	Q7Z7K0	COX assembly mitochondrial protein homolog	CMC1	-0.0743854	0.949747	1.05291	-0.0743854	-1.62267	0.166636	0.34889	-5.74728
3544	0.00762616	NaN	-0.0957587	-0.54353	NA	NA	NA	4	4	4	10.1	10.1	10.1	86.33	0	22.629	124510000	71040000	53467000	Q8IY22	Q8IY22	C-Maf-inducing protein	CMIP	-0.210554	0.864205	1.15713	-0.210554	-1.70901	0.164243	0.345894	-5.51075
1339	-0.0358158	-0.00246912	-0.0452975	-0.0304866	NA	NA	NA	10	10	10	60.7	60.7	60.7	22.222	0	104	1496000000	799300000	696730000	P30085	P30085	UMP-CMP kinase	CMPK1	-0.0285173	0.980427	1.01996	-0.0285173	-1.4611	0.204847	0.393148	-5.94681
4554	0.054779	-0.0576619	-0.0286606	0.0123541	NA	NA	NA	5	5	5	22.9	22.9	22.9	31.884	0	51.032	746630000	394580000	352050000	Q9BQ75	Q9BQ75	Protein CMSS1	CMSS1	-0.00479735	0.99668	1.00333	-0.00479735	-0.181839	0.862975	0.919661	-6.98356
3599	0.0174944	-0.0322411	0.0206267	-0.207161	NA	NA	NA	14	14	14	23.6	23.6	23.6	95.32	0	50.832	716520000	386440000	330080000	Q8N1G2	Q8N1G2	Cap-specific mRNA (nucleoside-2-O-)-methyltransferase 1	CMTR1	-0.0503202	0.965722	1.03549	-0.0503202	-1.10119	0.321831	0.513436	-6.35693
2004	-0.0122571	-0.021614	0.0329472	0.0211954	NA	NA	NA	8	8	8	52.5	52.5	52.5	19.463	0	45.925	1282000000	676500000	605550000	P62633	P62633	Cellular nucleic acid-binding protein	CNBP	0.00506788	1.00352		0.00506788	0.243412	0.817525	0.893326	-6.96807
4334	-0.0143393	0.0156403	-0.00356789	0.0172092	NA	NA	NA	21	21	21	58.5	58.5	58.5	52.878	0	235.81	11791000000	6410400000	5381100000	Q96KP4	Q96KP4	Cytosolic non-specific dipeptidase	CNDP2	0.00373558	1.00259		0.00373558	0.19554	0.852802	0.913684	-6.98049
3225	-0.231583	-0.337521	-0.134588	-0.170491	NA	NA	NA	9	9	9	28.9	28.9	28.9	51.4	0	35.572	352670000	200220000	152450000	Q6YP21	Q6YP21	Kynurenine--oxoglutarate transaminase 3	CCBL2	-0.218546	0.859431	1.16356	-0.218546	-5.57879	0.00269881	0.0646903	-1.26057
4461	0.163499	-0.0138585	0.0370308	0.0404014	NA	NA	NA	14	14	12	68.6	68.6	62.8	33.697	0	120.13	2411500000	1276200000	1135300000	Q99439	Q99439	Calponin-2	CNN2	0.0567682	1.04013		0.0567682	1.64126	0.162717	0.343976	-5.7239
2689	0.0524158	0.0970713	0.112366	0.0264459	NA	NA	NA	13	11	11	53.8	48.3	48.3	36.413	0	137.09	2441800000	1299100000	1142700000	Q15417	Q15417	Calponin-3	CNN3	0.0720748	1.05123		0.0720748	3.02089	0.0300609	0.14904	-3.9434
3740	0.136585	-0.220177	0.03492	-0.0109191	NA	NA	NA	10	10	10	19.9	19.9	19.9	76.118	0	14.534	146140000	82127000	64014000	Q8NE01	Q8NE01	Metal transporter CNNM3	CNNM3	-0.0148978	0.989727	1.01038	-0.0148978	-0.24266	0.818076	0.893574	-6.96829
3151	0.210514	0.311619	-0.0169936	0.139862	NA	NA	NA	8	8	7	15.5	15.5	13.7	86.606	0	43.086	178130000	84023000	94111000	Q6P4Q7	Q6P4Q7	Metal transporter CNNM4	CNNM4	0.16125	1.11826		0.16125	2.83114	0.0373715	0.165159	-4.18166
20	-0.0568363	-0.0736058	0.00302647	-0.0475919	NA	NA	NA	43	43	43	23.4	23.4	23.4	266.94	0	181.11	1789900000	964870000	824990000	A5YKK6	A5YKK6	CCR4-NOT transcription complex subunit 1	CNOT1	-0.0437519	0.970129	1.03079	-0.0437519	-1.96576	0.107531	0.276713	-5.30645
5032	0.00633396	-0.0372956	-0.0665331	-0.0669411	NA	NA	NA	14	14	14	28.5	28.5	28.5	82.309	0	113.01	335320000	190680000	144640000	Q9H9A5	Q9H9A5	CCR4-NOT transcription complex subunit 10	CNOT10	-0.041109	0.971908	1.0289	-0.041109	-1.81796	0.129798	0.305336	-5.49837
5655	0.186247	-0.462416	-0.319442	-0.283316	NA	NA	NA	6	6	6	17.8	17.8	17.8	55.215	0	36.683	140550000	75655000	64894000	Q9UKZ1	Q9UKZ1	CCR4-NOT transcription complex subunit 11	CNOT11	-0.219732	0.858725	1.16452	-0.219732	-1.97102	0.106816	0.275606	-5.29958
724	-0.131313	-0.266316	-0.136347	-0.337703	NA	NA	NA	10	10	10	51.6	51.6	51.6	29.644	0	73.352	1252100000	721820000	530240000	O95865	O95865	N(G),N(G)-dimethylarginine dimethylaminohydrolase 2	DDAH2	-0.21792	0.859804	1.16306	-0.21792	-5.00052	0.00431034	0.0720931	-1.78203
5993	-0.0467571	-0.309717	-0.26472	-0.2502	NA	NA	NA	11	10	10	33.7	30.6	30.6	62.735	0	68.01	307180000	173150000	134030000	Q9Y625	Q9Y625	Glypican-6;Secreted glypican-6	GPC6	-0.217849	0.859847	1.163	-0.217849	-4.43409	0.00709347	0.0837916	-2.33856
692	-0.0915714	-0.203402	NaN	-0.0440177	NA	NA	NA	8	8	8	25.7	25.7	25.7	63.509	0	23.971	90537000	51931000	38606000	O95628	O95628	CCR4-NOT transcription complex subunit 4	CNOT4	-0.112997	0.924665	1.08147	-0.112997	-2.74693	0.0528206	0.193252	-4.27203
5598	-0.0343967	-0.0474129	0.0734089	0.0556121	NA	NA	NA	7	7	7	37.5	37.5	37.5	32.745	0	55.292	311080000	164490000	146590000	Q9UIV1	Q9UIV1	CCR4-NOT transcription complex subunit 7	CNOT7	0.0118029	1.00821		0.0118029	0.391874	0.711576	0.824762	-6.91297
916	-0.0504426	0.0254541	-0.0199893	-0.037636	NA	NA	NA	17	17	17	44.2	44.2	44.2	47.578	0	93.125	2035200000	1093300000	941880000	P09543	P09543	2,3-cyclic-nucleotide 3-phosphodiesterase	CNP	-0.0206535	0.985786	1.01442	-0.0206535	-0.926209	0.397567	0.583516	-6.53158
5794	-0.0920326	-0.00794222	-0.0909566	-0.095096	NA	NA	NA	10	10	10	63.7	63.7	63.7	20.652	0	85.641	2863700000	1586200000	1277500000	Q9Y2B0	Q9Y2B0	Protein canopy homolog 2	CNPY2	-0.0715069	0.951644	1.05081	-0.0715069	-2.90995	0.0341176	0.157992	-4.08215
4614	0.238787	-0.0626556	-0.125368	-0.139903	NA	NA	NA	7	7	7	32	32	32	30.748	0	50.918	283450000	154000000	129450000	Q9BT09	Q9BT09	Protein canopy homolog 3	CNPY3	-0.0222849	0.984672	1.01557	-0.0222849	-0.311247	0.768389	0.862192	-6.94597
3592	-0.0739702	-0.0810338	-0.0704968	-0.048636	NA	NA	NA	7	7	7	38.7	38.7	38.7	28.309	0	32.99	321120000	172780000	148340000	Q8N129	Q8N129	Protein canopy homolog 4	CNPY4	-0.0685342	0.953606	1.04865	-0.0685342	-3.61725	0.0157418	0.112537	-3.22803
3179	-0.00937905	0.0380147	-0.210446	0.041243	NA	NA	NA	6	6	6	15.4	15.4	15.4	79.596	0	18.105	81596000	43529000	38067000	Q6PJW8	Q6PJW8	Consortin	CNST	-0.0351418	0.975936	1.02466	-0.0351418	-0.70332	0.513786	0.676104	-6.722
2080	-0.122397	-0.0758545	-0.0251918	-0.221388	NA	NA	NA	15	15	15	14.8	14.8	14.8	156.26	0	127.34	265370000	145640000	119730000	P78357	P78357	Contactin-associated protein 1	CNTNAP1	-0.111208	0.925813	1.08013	-0.111208	-2.97891	0.0315286	0.153328	-3.99571
5816	0.120883	-0.130081	0.124063	0.15043	NA	NA	NA	6	6	6	47.2	47.2	47.2	11.731	0	10.086	425080000	215560000	209520000	Q9Y2R0	Q9Y2R0	Cytochrome c oxidase assembly factor 3 homolog, mitochondrial	COA3	0.0663238	1.04705		0.0663238	1.21621	0.279103	0.470013	-6.2323
5369	-0.228774	0.0405417	-0.036082	NaN	NA	NA	NA	4	4	4	43.7	43.7	43.7	10.134	0	26.899	74021000	37387000	36634000	Q9NYJ1	Q9NYJ1	Cytochrome c oxidase assembly factor 4 homolog, mitochondrial	COA4	-0.0747714	0.949493	1.05319	-0.0747714	-1.20775	0.295059	0.485583	-6.09226
3437	-0.0858335	-0.0327429	-0.0639068	0.0894982	NA	NA	NA	2	2	2	44.6	44.6	44.6	8.3755	0	29.208	104770000	56572000	48197000	Q86WW8	Q86WW8	Cytochrome c oxidase assembly factor 5	COA5	-0.0232462	0.984016	1.01624	-0.0232462	-0.653777	0.542621	0.701545	-6.75867
864	-0.26866	-0.186672	-0.194146	NaN	NA	NA	NA	3	3	3	10	10	10	43.363	0	6.3996	71057000	39098000	31959000	P07902	P07902	Galactose-1-phosphate uridylyltransferase	GALT	-0.216493	0.860655	1.16191	-0.216493	-7.2111	0.00213494	0.0619302	-0.657259
4139	-0.105582	0.0468402	-0.0486211	0.00360232	NA	NA	NA	10	10	10	55.4	55.4	55.4	25.709	0	64.77	392140000	215390000	176750000	Q96BR5	Q96BR5	Cytochrome c oxidase assembly factor 7	COA7	-0.0259401	0.98218	1.01814	-0.0259401	-0.823504	0.448346	0.623525	-6.62424
2352	-0.0454761	0.0318186	0.0103502	-0.0307518	NA	NA	NA	10	10	10	24.8	24.8	24.8	62.328	0	40.659	592020000	314810000	277210000	Q13057	Q13057	Bifunctional coenzyme A synthase;Phosphopantetheine adenylyltransferase;Dephospho-CoA kinase	COASY	-0.00851478	0.994115	1.00592	-0.00851478	-0.371691	0.725617	0.835031	-6.92191
2904	0.203765	-0.127904	0.0250289	0.565207	NA	NA	NA	10	10	10	14.8	14.8	14.8	131.79	0	25.04	81796000	46971000	34824000	Q53SF7	Q53SF7	Cordon-bleu protein-like 1	COBLL1	0.166524	1.12235		0.166524	1.41134	0.218236	0.407672	-6.00668
3882	0.0356239	-0.0321231	-0.0836762	-0.0882394	NA	NA	NA	17	17	17	24.5	24.5	24.5	108.98	0	53.318	209300000	115500000	93804000	Q8WTW3	Q8WTW3	Conserved oligomeric Golgi complex subunit 1	COG1	-0.0421037	0.971238	1.02961	-0.0421037	-1.4544	0.206603	0.394874	-5.95492
2586	0.0357646	0.0230425	0.140517	0.0211954	NA	NA	NA	11	11	11	21	21	21	83.207	0	55.668	425300000	239000000	186300000	Q14746	Q14746	Conserved oligomeric Golgi complex subunit 2	COG2	0.0551299	1.03895		0.0551299	1.91315	0.114965	0.284794	-5.37501
4308	-0.0360672	-0.0480244	-0.0147911	-0.0168915	NA	NA	NA	13	13	13	23.9	23.9	23.9	94.095	0	46.56	216600000	115640000	100960000	Q96JB2	Q96JB2	Conserved oligomeric Golgi complex subunit 3	COG3	-0.0289435	0.980138	1.02026	-0.0289435	-1.50906	0.19269	0.380473	-5.88834
5038	-0.0762804	-0.0580073	0.0443242	0.110497	NA	NA	NA	18	18	18	32.1	32.1	32.1	89.082	0	105.26	546970000	296200000	250770000	Q9H9E3	Q9H9E3	Conserved oligomeric Golgi complex subunit 4	COG4	0.00513337	1.00356		0.00513337	0.131986	0.900232	0.938288	-6.99285
5734	-0.0380803	-0.0835845	0.164529	-0.133147	NA	NA	NA	13	13	13	25.6	25.6	25.6	92.742	0	28.312	185320000	101270000	84054000	Q9UP83	Q9UP83	Conserved oligomeric Golgi complex subunit 5	COG5	-0.0225707	0.984477	1.01577	-0.0225707	-0.416617	0.694538	0.812105	-6.90142
5825	-0.0554414	-0.207911	0.0473989	-0.362325	NA	NA	NA	9	9	9	20.5	20.5	20.5	73.278	0	24.315	98443000	55340000	43104000	Q9Y2V7	Q9Y2V7	Conserved oligomeric Golgi complex subunit 6	COG6	-0.14457	0.904649	1.1054	-0.14457	-1.99963	0.103012	0.270407	-5.2622
786	-0.218347	-0.259409	-0.179074	-0.230211	NA	NA	NA	11	11	11	25.9	25.9	25.9	59.716	0	46.043	710690000	402700000	307990000	P04062	P04062	Glucosylceramidase	GBA	-0.22176	0.857519	1.16616	-0.22176	-9.93449	0.00019496	0.0291742	1.56341
4356	-0.493601	-0.232871	-0.102186	-0.118821	NA	NA	NA	11	11	11	23.9	23.9	23.9	68.423	0	16.466	133270000	73372000	59903000	Q96MW5	Q96MW5	Conserved oligomeric Golgi complex subunit 8	COG8	-0.23687	0.848585	1.17843	-0.23687	-3.24831	0.0233324	0.133001	-3.66431
1477	0.0900404	0.0942361	-0.0102361	-0.0580974	NA	NA	NA	14	14	14	32.5	32.5	32.5	62.608	0	111.38	885480000	481690000	403790000	P38432	P38432	Coilin	COIL	0.0289858	1.02029		0.0289858	0.836778	0.441515	0.617636	-6.61271
5902	-0.172815	-0.29956	-0.297945	-0.0863388	NA	NA	NA	13	13	13	7.4	7.4	7.4	337.83	0	15.047	95712000	49668000	46044000	Q9Y485	Q9Y485	DmX-like protein 1	DMXL1	-0.214165	0.862045	1.16003	-0.214165	-4.81748	0.00504036	0.0745333	-1.95672
4158	-0.331826	-0.0743043	-0.224469	-0.225009	NA	NA	NA	14	14	14	35.3	35.3	35.3	68.124	0	46.31	460980000	261300000	199680000	Q96CM8	Q96CM8	Acyl-CoA synthetase family member 2, mitochondrial	ACSF2	-0.213902	0.862202	1.15982	-0.213902	-4.73488	0.00541655	0.076874	-2.03713
1960	-0.257442	-0.107555	-0.156161	-0.332444	NA	NA	NA	3	3	3	8.2	8.2	8.2	47.747	0	26.851	137230000	77749000	59481000	P61812	P61812	Transforming growth factor beta-2;Latency-associated peptide	TGFB2	-0.2134	0.862502	1.15942	-0.2134	-4.9136	0.00464038	0.0727073	-1.86438
886	-0.0323592	-0.113177	-0.171271	-0.159267	NA	NA	NA	6	6	6	5.1	5.1	5.1	167.55	0	35.505	203640000	115820000	87821000	P08572	P08572	Collagen alpha-2(IV) chain;Canstatin	COL4A2	-0.119019	0.920814	1.086	-0.119019	-3.89321	0.0118926	0.101878	-2.91571
5968	-0.26531	0.0468402	-0.00620245	0.133958	NA	NA	NA	9	9	9	19.9	19.9	19.9	70.834	0	17.586	133880000	68820000	65062000	Q9Y5P4	Q9Y5P4	Collagen type IV alpha-3-binding protein	COL4A3BP	-0.0226786	0.984403	1.01584	-0.0226786	-0.326175	0.75773	0.856109	-6.9404
3377	-0.205963	-0.218783	-0.235093	-0.227945	NA	NA	NA	26	26	26	30.5	30.5	30.5	142.16	0	132.92	683020000	399070000	283950000	Q86SQ0	Q86SQ0	Pleckstrin homology-like domain family B member 2	PHLDB2	-0.221946	0.857408	1.16631	-0.221946	-11.8079	8.59372e-05	0.0225338	2.37749
3692	-0.279231	-0.110838	-0.259582	-0.197087	NA	NA	NA	3	3	3	19.1	19.1	19.1	33.415	0	21	98503000	54999000	43504000	Q8NBA8	Q8NBA8	DTW domain-containing protein 2	DTWD2	-0.211684	0.863528	1.15804	-0.211684	-6.09391	0.00183329	0.0589595	-0.832176
997	-0.211465	-0.0379323	-0.0432891	-0.1976	NA	NA	NA	11	11	11	16.1	16.1	16.1	108.58	0	58.917	304300000	169030000	135280000	P12110	P12110	Collagen alpha-2(VI) chain	COL6A2	-0.122572	0.918549	1.08867	-0.122572	-2.97063	0.0318276	0.153358	-4.00606
998	0.235359	-0.0125627	0.0581087	0.00662125	NA	NA	NA	14	14	14	6.4	6.4	6.4	343.67	0	17.601	112790000	57875000	54919000	P12111	P12111	Collagen alpha-3(VI) chain	COL6A3	0.0718816	1.05109		0.0718816	1.50578	0.1935	0.381325	-5.89237
3696	-0.0733781	-0.0373399	-0.0779392	0.0321009	NA	NA	NA	15	15	15	25.7	25.7	25.7	71.635	0	34.706	1368900000	741930000	626980000	Q8NBJ5	Q8NBJ5	Procollagen galactosyltransferase 1	COLGALT1	-0.0391391	0.973236	1.0275	-0.0391391	-1.45464	0.206538	0.394874	-5.95462
6016	0.0492126	0.0668125	0.0924781	-0.0136255	NA	NA	NA	8	8	8	47.5	47.5	47.5	22.966	0	79.118	449110000	236540000	212570000	Q9Y6G5	Q9Y6G5	COMM domain-containing protein 10	COMMD10	0.0487194	1.03435		0.0487194	1.92409	0.113377	0.283466	-5.36078
3444	0.0323829	-0.0350765	0.0416635	-0.099479	NA	NA	NA	8	8	8	56.3	56.3	56.3	22.745	0	50.756	344960000	181410000	163550000	Q86X83	Q86X83	COMM domain-containing protein 2	COMMD2	-0.0151273	0.989569	1.01054	-0.0151273	-0.480622	0.651428	0.783579	-6.86851
5488	-0.059961	0.00633396	0.0802483	-0.0192288	NA	NA	NA	10	10	10	62.1	62.1	62.1	22.151	0	53.738	654310000	347840000	306470000	Q9UBI1	Q9UBI1	COMM domain-containing protein 3	COMMD3	0.00184812	1.00128		0.00184812	0.063016	0.952238	0.968149	-7.00086
4851	-0.0884081	0.0443242	-0.0130285	0.0048968	NA	NA	NA	9	9	9	64.3	64.3	64.3	21.764	0	77.28	506070000	272790000	233280000	Q9H0A8	Q9H0A8	COMM domain-containing protein 4	COMMD4	-0.0130539	0.990993	1.00909	-0.0130539	-0.460903	0.664556	0.791739	-6.87911
4822	-0.0714213	0.06226	0.16092	-0.0443152	NA	NA	NA	7	7	7	41.1	41.1	41.1	24.67	0	14.04	799420000	136060000	663370000	Q9GZQ3	Q9GZQ3	COMM domain-containing protein 5	COMMD5	0.0268609	1.01879		0.0268609	0.592214	0.579914	0.731454	-6.80107
3336	0.175557	0.116897	0.0628125	-0.0751248	NA	NA	NA	3	3	3	42.4	42.4	42.4	9.638	0	18.012	285480000	153920000	131560000	Q7Z4G1	Q7Z4G1	COMM domain-containing protein 6	COMMD6	0.0700354	1.04974		0.0700354	1.53456	0.186514	0.373513	-5.85697
3424	-0.020999	0.067088	0.135141	0.161307	NA	NA	NA	5	5	5	33.5	33.5	33.5	22.54	0	12.7	497990000	264780000	233210000	Q86VX2	Q86VX2	COMM domain-containing protein 7	COMMD7	0.0856342	1.06115		0.0856342	2.33791	0.0674832	0.218889	-4.81871
5325	-0.0623543	0.0405417	-0.145047	-0.0417438	NA	NA	NA	8	8	8	55.7	55.7	55.7	21.09	0	62.695	576850000	334420000	242430000	Q9NX08	Q9NX08	COMM domain-containing protein 8	COMMD8	-0.0521508	0.964497	1.03681	-0.0521508	-1.49519	0.196132	0.383888	-5.90532
5414	-0.0464442	-0.0272632	-0.0561012	-0.073788	NA	NA	NA	9	9	9	71.7	71.7	71.7	21.819	0	96.19	612460000	346640000	265830000	Q9P000	Q9P000	COMM domain-containing protein 9	COMMD9	-0.0508991	0.965335	1.03591	-0.0508991	-2.58851	0.0497636	0.188342	-4.49241
1191	0.000865329	0.0371714	0.0216219	0.037312	NA	NA	NA	7	7	7	47.6	47.6	47.6	30.037	0	105.55	890990000	486980000	404010000	P21964	P21964	Catechol O-methyltransferase	COMT	0.0242427	1.01695		0.0242427	1.25267	0.266659	0.457519	-6.19139
1810	-0.0411796	-0.00504377	-0.00285938	-0.0107883	NA	NA	NA	62	62	62	64	64	64	138.34	0	323.31	11210000000	6053700000	5156700000	P53621	P53621	Coatomer subunit alpha;Xenin;Proxenin	COPA	-0.0149678	0.989679	1.01043	-0.0149678	-0.770369	0.476481	0.646134	-6.66895
1809	-0.00226679	-0.0287195	-0.0273514	-0.0395179	NA	NA	NA	43	43	43	56	56	56	107.14	0	323.31	5672200000	3118700000	2553500000	P53618	P53618	Coatomer subunit beta	COPB1	-0.0244639	0.983186	1.0171	-0.0244639	-1.27679	0.258707	0.449614	-6.16399
1438	-0.0507266	-0.00310513	-0.016264	-0.0778783	NA	NA	NA	34	34	34	53.4	53.4	53.4	102.49	0	274.11	5969100000	3340700000	2628400000	P35606	P35606	Coatomer subunit beta	COPB2	-0.0369935	0.974684	1.02597	-0.0369935	-1.64754	0.161414	0.342308	-5.71598
136	-0.0597655	-0.0374584	-0.0250009	0.0415233	NA	NA	NA	10	10	10	62	62	62	34.482	0	142.1	1936000000	1069600000	866460000	O14579	O14579	Coatomer subunit epsilon	COPE	-0.0201754	0.986113	1.01408	-0.0201754	-0.810856	0.454928	0.628703	-6.63509
5999	-0.0219948	-0.0192143	0.000288558	-0.0392214	NA	NA	NA	37	37	34	60.1	60.1	56.3	97.717	0	313.36	5966700000	3242800000	2723900000	Q9Y678	Q9Y678	Coatomer subunit gamma-1	COPG1	-0.0200355	0.986208	1.01398	-0.0200355	-1.04279	0.345629	0.534662	-6.41738
5483	-0.0999891	0.0578315	-0.0393697	-0.0695579	NA	NA	NA	28	25	25	46.8	43.1	43.1	97.621	0	134.48	818900000	436920000	381980000	Q9UBF2;Q92521	Q9UBF2	Coatomer subunit gamma-2	COPG2	-0.0377713	0.974159	1.02653	-0.0377713	-1.16957	0.295782	0.48598	-6.28368
846	-0.297201	-0.248553	-0.131345	-0.169209	NA	NA	NA	14	13	13	35.5	33.9	33.9	61.516	0	28.751	162140000	93176000	68966000	P07196	P07196	Neurofilament light polypeptide	NEFL	-0.211577	0.863593	1.15795	-0.211577	-6.13088	0.0017849	0.0586689	-0.802644
1939	-0.045491	-0.0138148	-0.0562962	-0.114832	NA	NA	NA	15	15	15	42.4	42.4	42.4	51.596	0	98.03	1467900000	798500000	669420000	P61201	P61201	COP9 signalosome complex subunit 2	COPS2	-0.0576085	0.960856	1.04074	-0.0576085	-2.34987	0.0664968	0.217626	-4.80305
5727	0.0301242	-0.0439285	-0.0109918	-0.042026	NA	NA	NA	13	13	13	41.1	41.1	41.1	47.873	0	158.55	1330900000	728200000	602650000	Q9UNS2	Q9UNS2	COP9 signalosome complex subunit 3	COPS3	-0.0167055	0.988487	1.01165	-0.0167055	-0.737708	0.494403	0.660585	-6.69528
4620	0.0588013	0.0112093	-0.00929199	-0.0491733	NA	NA	NA	19	19	19	66	66	66	46.268	0	187.64	3493400000	1875200000	1618300000	Q9BT78	Q9BT78	COP9 signalosome complex subunit 4	COPS4	0.00288633	1.002		0.00288633	0.114331	0.913501	0.945761	-6.99543
4049	-0.00528998	-0.00311961	-0.0416844	0.0112093	NA	NA	NA	15	15	15	62	62	62	37.578	0	109.08	923790000	490870000	432920000	Q92905	Q92905	COP9 signalosome complex subunit 5	COPS5	-0.00972117	0.993284	1.00676	-0.00972117	-0.48205	0.650483	0.783069	-6.86772
3292	-0.0116462	-0.0372807	-0.114082	-0.0564011	NA	NA	NA	10	10	10	47.7	47.7	47.7	36.163	0	92.948	1331100000	725020000	606120000	Q7L5N1	Q7L5N1	COP9 signalosome complex subunit 6	COPS6	-0.0548525	0.962693	1.03875	-0.0548525	-2.20545	0.0795255	0.236787	-4.99238
5512	0.0574155	0.0323829	0.0890913	-0.0858948	NA	NA	NA	11	11	11	49.1	49.1	49.1	30.276	0	93.405	1225000000	670380000	554600000	Q9UBW8	Q9UBW8	COP9 signalosome complex subunit 7a	COPS7A	0.0232487	1.01625		0.0232487	0.665657	0.535609	0.69574	-6.75008
5046	0.0724488	-0.109577	0.0668125	-0.0515786	NA	NA	NA	7	7	7	34.8	34.8	34.8	29.622	0	40.88	176690000	93582000	83107000	Q9H9Q2	Q9H9Q2	COP9 signalosome complex subunit 7b	COPS7B	-0.00547357	0.996213	1.0038	-0.00547357	-0.138405	0.895415	0.935476	-6.99181
4497	-0.0497854	-0.0428878	-0.128267	-0.00108243	NA	NA	NA	6	6	6	47.4	47.4	47.4	23.225	0	48.162	1529000000	890830000	638140000	Q99627	Q99627	COP9 signalosome complex subunit 8	COPS8	-0.0555057	0.962257	1.03922	-0.0555057	-2.01451	0.101091	0.268392	-5.24275
1962	-0.0219215	-0.0356235	-0.0482183	-0.0659893	NA	NA	NA	5	5	5	39.5	39.5	39.5	20.198	0	46.252	1528200000	840980000	687200000	P61923	P61923	Coatomer subunit zeta-1	COPZ1	-0.0429382	0.970676	1.03021	-0.0429382	-2.19451	0.0806182	0.238892	-5.00674
5453	-0.179564	-0.0368367	-0.035801	-0.0451784	NA	NA	NA	3	3	3	18.6	18.6	18.6	23.548	0	7.3868	129810000	75401000	54405000	Q9P299	Q9P299	Coatomer subunit zeta-2	COPZ2	-0.074345	0.949773	1.05288	-0.074345	-2.2589	0.074409	0.22791	-4.92225
5397	-0.107928	0.248899	-0.133527	-0.119745	NA	NA	NA	5	5	5	22.5	22.5	22.5	41.054	0	14.22	203340000	113790000	89543000	Q9NZJ6	Q9NZJ6	Ubiquinone biosynthesis O-methyltransferase, mitochondrial	COQ3	-0.0280752	0.980728	1.01965	-0.0280752	-0.376782	0.722064	0.832134	-6.91969
2932	0.141564	-0.279949	-0.0899428	0.142479	NA	NA	NA	8	8	8	35.5	35.5	35.5	37.14	0	33.793	124500000	66507000	57997000	Q5HYK3	Q5HYK3	2-methoxy-6-polyprenyl-1,4-benzoquinol methylase, mitochondrial	COQ5	-0.0214622	0.985234	1.01499	-0.0214622	-0.262407	0.803657	0.886182	-6.96241
5837	-0.0217458	0.0123541	0.0532504	-0.0328167	NA	NA	NA	5	5	5	12.2	12.2	12.2	50.869	0	8.0653	91959000	50970000	40989000	Q9Y2Z9	Q9Y2Z9	Ubiquinone biosynthesis monooxygenase COQ6, mitochondrial	COQ6	0.0027605	1.00192		0.0027605	0.116799	0.911645	0.944438	-6.99509
470	-0.00649231	0.0226164	0.0518593	0.0119249	NA	NA	NA	7	7	7	35.8	35.8	35.8	35.509	0	66.302	398160000	210640000	187520000	O75208	O75208	Ubiquinone biosynthesis protein COQ9, mitochondrial	COQ9	0.0199771	1.01394		0.0199771	0.974528	0.375312	0.563527	-6.48535
1367	-0.160556	0.0328061	0.0453032	-0.0558462	NA	NA	NA	9	9	9	25.6	25.6	25.6	51.026	0	38.325	229610000	123920000	105690000	P31146	P31146	Coronin-1A	CORO1A	-0.0345732	0.976321	1.02425	-0.0345732	-0.834631	0.442615	0.618373	-6.61459
4570	-0.0298385	-0.0592694	0.0581087	-0.0758697	NA	NA	NA	14	14	13	40.3	40.3	38.9	54.234	0	92.209	1602300000	866780000	735560000	Q9BR76	Q9BR76	Coronin-1B	CORO1B	-0.0267172	0.981651	1.01869	-0.0267172	-0.904338	0.407982	0.592289	-6.55197
5824	-0.204965	-0.224857	-0.220765	-0.257735	NA	NA	NA	6	6	6	72.1	72.1	72.1	15.892	0	48.527	2191700000	1281800000	909870000	Q9Y2V2	Q9Y2V2	Calcium-regulated heat stable protein 1	CARHSP1	-0.22708	0.854362	1.17046	-0.22708	-11.2953	0.000106163	0.0225338	2.17174
4035	-0.0281162	-0.037414	0.189034	0.0448837	NA	NA	NA	8	8	7	22.3	22.3	21	59.763	0	19.493	114770000	62518000	52249000	Q92828	Q92828	Coronin-2A	CORO2A	0.0420969	1.02961		0.0420969	0.941026	0.390632	0.577215	-6.51758
4652	NaN	-0.28648	-0.15343	-0.192629	NA	NA	NA	4	4	4	25.5	25.5	25.5	23.662	0.00015354	5.1243	62699000	35243000	27456000	Q9BUE0	Q9BUE0	Mediator of RNA polymerase II transcription subunit 18	MED18	-0.210846	0.86403	1.15737	-0.210846	-5.74326	0.00487537	0.0739004	-1.56291
1895	-0.0134944	0.00906043	-0.0419517	-0.00122684	NA	NA	NA	24	24	24	39.5	39.5	39.5	100.6	0	161.48	1066200000	565970000	500260000	P57737	P57737	Coronin-7	CORO7	-0.0119031	0.991783	1.00828	-0.0119031	-0.592628	0.579659	0.731284	-6.8008
2498	0.00129789	0.0850168	0.00690831	-0.00621696	NA	NA	NA	8	8	8	62	62	62	15.945	0	77.28	4834500000	2583400000	2251000000	Q14019	Q14019	Coactosin-like protein	COTL1	0.0217515	1.01519		0.0217515	0.884169	0.417778	0.600171	-6.57046
6032	NaN	0.0265876	0.157173	0.32008	NA	NA	NA	4	4	4	22.5	22.5	22.5	31.43	0	11.766	52317000	26638000	25679000	Q9Y6N1	Q9Y6N1	Cytochrome c oxidase assembly protein COX11, mitochondrial	COX11	0.167947	1.12346		0.167947	2.58041	0.0626673	0.210009	-4.46406
3272	-0.118774	-0.166956	0.063779	0.263756	NA	NA	NA	8	8	8	25.1	25.1	25.1	46.03	0	23.937	193460000	105540000	87917000	Q7KZN9	Q7KZN9	Cytochrome c oxidase assembly protein COX15 homolog	COX15	0.0104513	1.00727		0.0104513	0.132819	0.899606	0.938234	-6.99271
4560	NaN	-0.133084	-0.206945	-0.289122	NA	NA	NA	2	2	2	14	14	14	25.13	0.00015399	5.217	27027000	14484000	12543000	Q9BQD7	Q9BQD7	Protein FAM173A	FAM173A	-0.209717	0.864707	1.15646	-0.209717	-5.26024	0.00665191	0.0816447	-1.91173
2959	0.12075	-0.0648571	-0.0428729	0.123799	NA	NA	NA	3	3	3	32.2	32.2	32.2	13.291	0	16.381	626830000	331980000	294850000	Q5RI15	Q5RI15	Cytochrome c oxidase protein 20 homolog	COX20	0.0342047	1.02399		0.0342047	0.780436	0.471053	0.642809	-6.66066
1013	-0.0824078	-0.194509	-0.101985	-0.0458483	NA	NA	NA	6	6	6	34.3	34.3	34.3	19.576	0	31.108	2664100000	1447600000	1216500000	P13073	P13073	Cytochrome c oxidase subunit 4 isoform 1, mitochondrial	COX4I1	-0.106188	0.92904	1.07638	-0.106188	-3.46122	0.0185434	0.121039	-3.40997
1168	0.0123541	0.603787	0.203514	NaN	NA	NA	NA	4	4	4	31.3	31.3	31.3	16.762	0	32.317	923470000	383900000	539570000	P20674	P20674	Cytochrome c oxidase subunit 5A, mitochondrial	COX5A	0.273218	1.2085		0.273218	2.15486	0.0989975	0.265162	-4.97009
3081	-0.164965	-0.2624	NaN	-0.201394	NA	NA	NA	11	10	10	10.6	9.9	9.9	172.46	0	14.832	41821000	24332000	17489000	Q6DT37	Q6DT37	Serine/threonine-protein kinase MRCK gamma	CDC42BPG	-0.209586	0.864785	1.15636	-0.209586	-6.74974	0.00272106	0.0646903	-0.919445
1047	-0.0143247	-0.108845	-0.112943	-0.0539728	NA	NA	NA	6	6	6	74.4	74.4	74.4	10.192	0	30.105	822680000	474140000	348540000	P14854	P14854	Cytochrome c oxidase subunit 6B1	COX6B1	-0.0725214	0.950975	1.05155	-0.0725214	-2.80303	0.0386148	0.167414	-4.21734
4592	-0.248519	-0.0380803	-0.268434	-0.279844	NA	NA	NA	4	4	4	58.3	58.3	58.3	12.403	0	30.46	410300000	238220000	172080000	Q9BRT3	Q9BRT3	Migration and invasion enhancer 1	MIEN1	-0.208719	0.865305	1.15566	-0.208719	-4.32319	0.00785939	0.0861319	-2.45316
132	-0.0916943	-0.105597	-0.242106	-0.0146744	NA	NA	NA	6	6	6	69.3	69.3	69.3	12.615	0	52.939	540540000	295850000	244700000	O14548	O14548	Cytochrome c oxidase subunit 7A-related protein, mitochondrial	COX7A2L	-0.113518	0.924331	1.08186	-0.113518	-2.75685	0.0407578	0.171548	-4.27613
1075	-0.109639	-0.212334	NaN	0.0866479	NA	NA	NA	2	2	2	28.6	28.6	28.6	7.2454	0.0076367	2.0995	119600000	67587000	52014000	P15954	P15954	Cytochrome c oxidase subunit 7C, mitochondrial	COX7C	-0.0784417	0.94708	1.05588	-0.0784417	-1.17139	0.307815	0.498438	-6.13155
4358	-0.170784	-0.330048	-0.0552914	-0.269251	NA	NA	NA	4	4	4	16.7	16.7	16.7	47.214	0	11.566	78016000	43762000	34254000	Q96MY1;O94818	Q96MY1	Nucleolar protein 4-like	NOL4L	-0.206344	0.866731	1.15376	-0.206344	-4.0981	0.00972961	0.094306	-2.69166
856	-0.254961	-0.193833	-0.267809	-0.202622	NA	NA	NA	21	21	21	49.6	49.6	49.6	58.112	0	100.79	9152100000	5102600000	4049600000	P07602	P07602	Prosaposin;Saposin-A;Saposin-B-Val;Saposin-B;Saposin-C;Saposin-D	PSAP	-0.229806	0.852749	1.17268	-0.229806	-9.90432	0.000197775	0.0291742	1.54879
4526	-0.118523	-0.0857723	-0.0328904	-0.099479	NA	NA	NA	11	11	11	27.2	27.2	27.2	59.058	0	45.906	962330000	531830000	430500000	Q99829	Q99829	Copine-1	CPNE1	-0.0841662	0.94333	1.06007	-0.0841662	-3.63836	0.0154014	0.11127	-3.20372
4235	0.101919	0.0342158	0.117163	0.165172	NA	NA	NA	13	12	12	32.3	30.7	30.7	61.189	0	63.566	392620000	205330000	187290000	Q96FN4	Q96FN4	Copine-2	CPNE2	0.104617	1.07521		0.104617	3.75442	0.0136737	0.106252	-3.07127
453	0.0556121	-0.004653	-0.0346184	-0.00430564	NA	NA	NA	21	21	20	48.4	48.4	46.7	60.13	0	144.88	5961100000	3245100000	2716000000	O75131;Q96A23;O95741;Q9UBL6	O75131	Copine-3	CPNE3	0.00300877	1.00209		0.00300877	0.128553	0.902809	0.939499	-6.99338
3460	-0.233006	-0.294668	0.0619835	-0.14452	NA	NA	NA	11	10	10	28.9	27.3	27.3	63.107	0	29.216	167310000	95415000	71895000	Q86YQ8;Q9HCH3;Q8IYJ1	Q86YQ8	Copine-8	CPNE8	-0.152553	0.899657	1.11153	-0.152553	-2.40229	0.0623538	0.209804	-4.7345
1454	-0.0724069	0.0451634	-0.0158701	-0.0110645	NA	NA	NA	17	17	17	46.5	46.5	46.5	50.151	0	160.41	2830700000	1521500000	1309300000	P36551	P36551	Oxygen-dependent coproporphyrinogen-III oxidase, mitochondrial	CPOX	-0.0135445	0.990656	1.00943	-0.0135445	-0.518822	0.626403	0.765815	-6.84683
4574	0.0805212	0.0558898	-0.025779	-0.0137274	NA	NA	NA	10	10	10	45.9	45.9	45.9	35.548	0	84.229	582420000	379650000	202770000	Q9BRF8	Q9BRF8	Serine/threonine-protein phosphatase CPPED1	CPPED1	0.0242261	1.01693		0.0242261	0.889311	0.415263	0.598406	-6.56578
1371	0.0177795	-0.17384	-0.0841502	-0.188036	NA	NA	NA	17	16	16	17.3	16.8	16.8	164.94	0	35.086	167190000	93949000	73245000	P31327	P31327	Carbamoyl-phosphate synthase [ammonia], mitochondrial	CPS1	-0.107062	0.928477	1.07703	-0.107062	-2.58911	0.0497282	0.188342	-4.49164
2299	0.0137839	-0.0225076	-0.0217458	-0.00668072	NA	NA	NA	35	35	35	31.6	31.6	31.6	160.88	0	238.44	1915200000	1034100000	881070000	Q10570	Q10570	Cleavage and polyadenylation specificity factor subunit 1	CPSF1	-0.00928755	0.993583	1.00646	-0.00928755	-0.480635	0.651419	0.783579	-6.8685
5462	-0.0511899	-0.0140625	-0.00313409	-0.0416695	NA	NA	NA	23	23	23	39.3	39.3	39.3	88.486	0	138.27	1149500000	641540000	507970000	Q9P2I0	Q9P2I0	Cleavage and polyadenylation specificity factor subunit 2	CPSF2	-0.027514	0.981109	1.01925	-0.027514	-1.36322	0.231976	0.422452	-6.06376
5633	-0.042026	-0.0618724	-0.0110791	0.0174944	NA	NA	NA	21	21	21	46.8	46.8	46.8	77.485	0	139.82	1835800000	996060000	839790000	Q9UKF6	Q9UKF6	Cleavage and polyadenylation specificity factor subunit 3	CPSF3	-0.0243708	0.983249	1.01704	-0.0243708	-1.0741	0.33269	0.523442	-6.38522
2999	-0.0968074	0.024887	-0.0431256	-0.190833	NA	NA	NA	13	13	13	29.7	29.7	29.7	67.662	0	24.478	195160000	108490000	86675000	Q5TA45	Q5TA45	Integrator complex subunit 11	CPSF3L	-0.0764698	0.948375	1.05443	-0.0764698	-1.91448	0.11477	0.284532	-5.37327
694	-0.0534637	-0.179123	0.104873	-0.172994	NA	NA	NA	10	10	10	46.8	46.8	46.8	30.255	0	34.583	211910000	109960000	101950000	O95639	O95639	Cleavage and polyadenylation specificity factor subunit 4	CPSF4	-0.0751769	0.949226	1.05349	-0.0751769	-1.36343	0.231914	0.422452	-6.06351
2785	0.0224743	0.057277	0.0575542	0.0104934	NA	NA	NA	11	11	11	27	27	27	59.209	0	93.057	2455700000	1303500000	1152200000	Q16630	Q16630	Cleavage and polyadenylation specificity factor subunit 6	CPSF6	0.0369497	1.02594		0.0369497	1.80706	0.131616	0.307517	-5.51242
3653	0.0277203	0.00230651	0.0405417	0.0287106	NA	NA	NA	15	15	15	38.6	38.6	38.6	52.049	0	67.716	2033200000	1094000000	939240000	Q8N684	Q8N684	Cleavage and polyadenylation specificity factor subunit 7	CPSF7	0.0248198	1.01735		0.0248198	1.29252	0.253639	0.44464	-6.14599
1230	-0.141176	-0.152805	0.0278618	-0.0914022	NA	NA	NA	16	16	16	33.1	33.1	33.1	73.776	0	73.376	562510000	305900000	256600000	P23786	P23786	Carnitine O-palmitoyltransferase 2, mitochondrial	CPT2	-0.0893803	0.939926	1.06391	-0.0893803	-2.41451	0.0614291	0.208487	-4.71855
4537	-0.255012	-0.191706	-0.242601	-0.249668	NA	NA	NA	8	8	8	26.6	26.6	26.6	61.421	0	71.772	177460000	102760000	74701000	Q9BPU6	Q9BPU6	Dihydropyrimidinase-related protein 5	DPYSL5	-0.234747	0.849834	1.1767	-0.234747	-10.9591	0.000122554	0.0225338	2.03019
4612	0.0729976	0.17479	0.0489336	0.0807941	NA	NA	NA	9	9	9	29.9	29.9	29.9	45.591	0	35.101	177780000	87881000	89898000	Q9BSW2	Q9BSW2	EF-hand calcium-binding domain-containing protein 4B	CRACR2A	0.0943788	1.06761		0.0943788	3.34504	0.0210012	0.127841	-3.54791
4442	-0.168901	0.0210533	-0.32339	NaN	NA	NA	NA	3	3	3	12	12	12	50.545	0	6.2187	44332000	24504000	19828000	Q96SW2	Q96SW2	Protein cereblon	CRBN	-0.157079	0.896839	1.11503	-0.157079	-2.09457	0.105858	0.274253	-5.04304
526	0.390998	0.175173	-0.316618	NaN	NA	NA	NA	3	3	3	34.5	34.5	34.5	16.871	0.0012835	3.0948	29290000	15340000	13950000	O75575	O75575	DNA-directed RNA polymerase III subunit RPC9	CRCP	0.0831843	1.05935		0.0831843	0.548889	0.612904	0.754804	-6.68055
1081	0.154194	-0.0356679	0.0223323	0.0284277	NA	NA	NA	5	5	3	25.5	25.5	20.8	36.688	0	81.621	754180000	401730000	352450000	P16220	P16220	Cyclic AMP-responsive element-binding protein 1	CREB1	0.0423215	1.02977		0.0423215	1.17111	0.295216	0.485709	-6.282
4029	-0.0562811	-0.0490688	-0.130918	-0.0381397	NA	NA	NA	36	36	26	23.1	23.1	18.2	265.35	0	184.67	848850000	452700000	396150000	Q92793	Q92793	CREB-binding protein	CREBBP	-0.0686019	0.953562	1.0487	-0.0686019	-2.79786	0.0388481	0.167859	-4.2239
4278	-0.157399	0.00446549	0.0196308	-0.143771	NA	NA	NA	7	7	7	23.3	23.3	23.3	45.439	0	46.395	162190000	85420000	76769000	Q96HD1	Q96HD1	Cysteine-rich with EGF-like domain protein 1	CRELD1	-0.0692684	0.953121	1.04918	-0.0692684	-1.68696	0.153471	0.333669	-5.66611
3210	-0.149409	-0.00478328	-0.0630172	0.0436244	NA	NA	NA	6	6	6	22.9	22.9	22.9	38.191	0	46.696	197690000	108320000	89373000	Q6UXH1	Q6UXH1	Cysteine-rich with EGF-like domain protein 2	CRELD2	-0.0433963	0.970368	1.03054	-0.0433963	-1.16728	0.296621	0.48696	-6.28616
1795	-0.188019	-0.0202381	-0.18043	-0.295624	NA	NA	NA	4	4	4	32.2	32.2	32.2	22.492	0	68.909	700590000	408150000	292440000	P52943	P52943	Cysteine-rich protein 2	CRIP2	-0.171078	0.888179	1.1259	-0.171078	-3.57043	0.0165283	0.115014	-3.28223
1576	0.0533895	0.00331442	-0.0390436	-0.0512945	NA	NA	NA	14	14	14	54.9	54.9	54.9	33.83	0	99.801	1398100000	758220000	639850000	P46108	P46108	Adapter molecule crk	CRK	-0.00840854	0.994189	1.00585	-0.00840854	-0.324384	0.759006	0.85675	-6.94108
1577	-0.0792494	-0.0201649	-0.0668202	-0.0100762	NA	NA	NA	12	12	12	52.8	52.8	52.8	33.777	0	113.12	2477800000	1361300000	1116400000	P46109	P46109	Crk-like protein	CRKL	-0.0440777	0.96991	1.03102	-0.0440777	-1.95871	0.108498	0.277815	-5.31566
3475	0.392757	0.00230651	-0.0271162	-0.0882855	NA	NA	NA	6	6	6	20.4	20.4	20.4	49.765	0	54.919	247450000	136950000	110500000	Q8IUI8	Q8IUI8	Cytokine receptor-like factor 3	CRLF3	0.0699155	1.04966		0.0699155	0.800929	0.460144	0.633353	-6.64351
2527	-0.0276014	-0.110495	-0.0302951	-0.00257025	NA	NA	NA	24	21	20	66.1	59.6	58.4	62.183	0	202.91	1553700000	850490000	703230000	Q14194	Q14194	Dihydropyrimidinase-related protein 1	CRMP1	-0.0427404	0.970809	1.03007	-0.0427404	-1.65801	0.159265	0.340244	-5.70276
4787	-0.0250302	0.0464211	0.0124972	-0.161298	NA	NA	NA	21	21	21	31.1	31.1	31.1	100.45	0	82.221	1032600000	560170000	472420000	Q9BZJ0	Q9BZJ0	Crooked neck-like protein 1	CRNKL1	-0.0318525	0.978163	1.02232	-0.0318525	-0.797214	0.462108	0.635344	-6.64665
3012	0.0611541	-0.0723765	-0.0118934	-0.0946029	NA	NA	NA	11	11	10	5.9	5.9	5.5	228.52	0	9.3243	2216500000	1193600000	1022900000	Q5TZA2;Q86T23	Q5TZA2	Rootletin	CROCC	-0.0294297	0.979808	1.02061	-0.0294297	-0.898621	0.41074	0.594438	-6.55724
5635	-0.314517	-0.226611	NaN	0.137635	NA	NA	NA	4	4	4	8.8	8.8	8.8	70.178	0.00015225	4.8311	40168000	20653000	19515000	Q9UKG9	Q9UKG9	Peroxisomal carnitine O-octanoyltransferase	CROT	-0.134498	0.910987	1.09771	-0.134498	-1.32226	0.258096	0.448811	-5.96517
541	-0.134208	-0.168269	-0.0201795	-0.0968074	NA	NA	NA	9	9	9	26.7	26.7	26.7	46.561	0	38.774	671180000	382260000	288930000	O75718	O75718	Cartilage-associated protein	CRTAP	-0.104866	0.929891	1.07539	-0.104866	-3.40958	0.019593	0.124866	-3.47102
3196	-0.00594166	0.0236102	-0.118492	-0.164189	NA	NA	NA	4	4	4	13.7	13.7	13.7	67.299	0	58.491	303280000	161230000	142050000	Q6UUV9	Q6UUV9	CREB-regulated transcription coactivator 1	CRTC1	-0.0662531	0.955115	1.04699	-0.0662531	-1.6815	0.154546	0.334546	-5.67303
4718	-0.0971469	-0.169501	-0.341958	-0.212066	NA	NA	NA	9	9	9	27.7	27.7	27.7	44.94	0	19.416	274340000	154270000	120070000	Q9BWS9	Q9BWS9	Chitinase domain-containing protein 1	CHID1	-0.205168	0.867438	1.15282	-0.205168	-4.65489	0.00581252	0.079176	-2.11596
2443	-0.170524	-0.342945	-0.134825	-0.171726	NA	NA	NA	5	5	5	84.2	84.2	84.2	12.939	0	106.21	527520000	300810000	226710000	Q13542	Q13542	Eukaryotic translation initiation factor 4E-binding protein 2	EIF4EBP2	-0.205005	0.867536	1.15269	-0.205005	-5.02373	0.00422689	0.0720931	-1.76021
3067	0.00100953	-0.0261022	-0.102806	-0.00028853	NA	NA	NA	32	32	32	18.3	18.3	18.3	330.63	0	72.326	320530000	170560000	149960000	Q68DQ2	Q68DQ2	Very large A-kinase anchor protein	CRYBG3	-0.0320468	0.978032	1.02246	-0.0320468	-1.21756	0.278631	0.469749	-6.23079
2274	-0.0720581	-0.0303245	0.0291349	-0.0417438	NA	NA	NA	16	16	16	66.9	66.9	66.9	35.206	0	135.07	2599700000	1416300000	1183400000	Q08257	Q08257	Quinone oxidoreductase	CRYZ	-0.0287479	0.980271	1.02013	-0.0287479	-1.16983	0.295684	0.485951	-6.28339
718	-0.0377693	-0.000620475	0.0210533	-0.0679388	NA	NA	NA	12	12	12	46.7	46.7	46.7	38.696	0	48.771	588040000	318840000	269200000	O95825	O95825	Quinone oxidoreductase-like protein 1	CRYZL1	-0.0213188	0.985332	1.01489	-0.0213188	-0.895499	0.412253	0.595772	-6.56011
493	-0.0523713	-0.0429026	-0.0310761	-0.0497854	NA	NA	NA	14	14	14	37.6	37.6	37.6	51.712	0	109.89	6327600000	3466000000	2861600000	O75390	O75390	Citrate synthase, mitochondrial	CS	-0.0440338	0.969939	1.03099	-0.0440338	-2.37762	0.0642679	0.213652	-4.76675
523	0.00891703	-0.00129897	0.00230651	-0.0165995	NA	NA	NA	39	39	39	52.5	52.5	52.5	88.884	0	323.31	8107200000	4378600000	3728600000	O75534	O75534	Cold shock domain-containing protein E1	CSDE1	-0.00166873	0.998844	1.00116	-0.00166873	-0.089579	0.93216	0.956896	-6.99844
1851	-0.00884192	-0.0323297	-0.028587	-0.0410015	NA	NA	NA	45	45	45	55.6	55.6	55.6	110.42	0	323.31	35368000000	18882000000	16485000000	P55060	P55060	Exportin-2	CSE1L	-0.02769	0.98099	1.01938	-0.02769	-1.46469	0.203912	0.392507	-5.94246
1518	0.00877379	0.125254	0.0313951	0.0264459	NA	NA	NA	16	16	16	47.3	47.3	47.3	50.704	0	74.405	512200000	271000000	241200000	P41240;P42679	P41240	Tyrosine-protein kinase CSK	CSK	0.0479672	1.03381		0.0479672	1.75275	0.141079	0.319531	-5.58221
1627	0.0996318	0.0990932	0.0625362	0.0054719	NA	NA	NA	13	13	13	43.6	43.6	43.6	38.914	0	76.179	1004700000	523460000	481280000	P48729;Q8N752	P48729;Q8N752	Casein kinase I isoform alpha;Casein kinase I isoform alpha-like	CSNK1A1;CSNK1A1L	0.0666833	1.04731		0.0666833	2.65784	0.0458129	0.180366	-4.40301
1628	0.0268709	-0.0955429	-0.184752	-0.0663066	NA	NA	NA	11	11	3	29.9	29.9	9.6	47.33	0	22.836	404090000	222740000	181350000	P48730	P48730	Casein kinase I isoform delta	CSNK1D	-0.0799326	0.946102	1.05697	-0.0799326	-2.07016	0.0942298	0.257972	-5.16987
1669	-0.0910949	-0.0658081	NaN	0.366476	NA	NA	NA	10	2	2	26.7	6.5	6.5	47.315	0.0035004	2.6151	58242000	30124000	28117000	P49674	P49674	Casein kinase I isoform epsilon	CSNK1E	0.0698577	1.04961		0.0698577	0.642422	0.556313	0.713439	-6.61719
6028	0.22231	-0.0613905	0.260748	0.0846086	NA	NA	NA	4	4	2	13	13	7.8	51.388	0	6.7512	79423000	35360000	44064000	Q9Y6M4	Q9Y6M4	Casein kinase I isoform gamma-3	CSNK1G3	0.126569	1.09169		0.126569	2.10949	0.0896784	0.250404	-5.1183
2066	-0.0201356	-0.0341455	0.014641	-0.00818885	NA	NA	NA	16	16	16	51.7	51.7	51.7	45.143	0	121.07	3283700000	1783900000	1499800000	P68400;Q8NEV1	P68400;Q8NEV1	Casein kinase II subunit alpha;Casein kinase II subunit alpha 3	CSNK2A1;CSNK2A3	-0.0119572	0.991746	1.00832	-0.0119572	-0.602123	0.573805	0.726932	-6.79449
1151	0.032524	0.032242	0.0287106	0.0831112	NA	NA	NA	14	14	14	54.6	54.6	54.6	41.213	0	89.4	1919000000	1036600000	882370000	P19784	P19784	Casein kinase II subunit alpha	CSNK2A2	0.0441469	1.03107		0.0441469	2.1224	0.0882355	0.248324	-5.10137
2059	-0.0479647	-0.00685463	0.0312541	-0.0171104	NA	NA	NA	7	7	7	41.4	41.4	41.4	24.942	0	55.455	1267100000	616630000	650450000	P67870	P67870	Casein kinase II subunit beta	CSNK2B	-0.0101689	0.992976	1.00707	-0.0101689	-0.458346	0.666269	0.792341	-6.88045
3198	-0.151458	-0.0838445	0.0440444	-0.0262198	NA	NA	NA	42	42	42	27.4	27.4	27.4	250.53	0	323.31	2794200000	1527000000	1267200000	Q6UVK1	Q6UVK1	Chondroitin sulfate proteoglycan 4	CSPG4	-0.0543695	0.963015	1.03841	-0.0543695	-1.46015	0.205095	0.393151	-5.94796
1180	0.129085	0.0669503	0.10044	0.0255958	NA	NA	NA	10	10	10	64.2	64.2	64.2	20.567	0	217.33	10556000000	5505700000	5050100000	P21291	P21291	Cysteine and glycine-rich protein 1	CSRP1	0.0805178	1.0574		0.0805178	3.20199	0.0245519	0.13666	-3.72056
2769	0.00518438	0.0306892	-0.161718	-0.0415507	NA	NA	NA	8	8	8	56.5	56.5	56.5	20.954	0	62.943	1468500000	797860000	670660000	Q16527	Q16527	Cysteine and glycine-rich protein 2	CSRP2	-0.0418488	0.971409	1.02943	-0.0418488	-1.10245	0.321332	0.513125	-6.3556
2477	-0.160008	-0.146004	-0.354409	-0.147042	NA	NA	NA	22	22	22	30	30	30	129.57	0	108.22	307230000	174820000	132410000	Q13751	Q13751	Laminin subunit beta-3	LAMB3	-0.201866	0.869425	1.15018	-0.201866	-4.61346	0.00603086	0.0798177	-2.15717
789	-0.012621	0.0650208	-0.0580073	-0.118523	NA	NA	NA	6	6	6	79.6	79.6	79.6	11.139	0	79.195	5451900000	2942800000	2509200000	P04080	P04080	Cystatin-B	CSTB	-0.0310326	0.97872	1.02174	-0.0310326	-0.880315	0.41967	0.601386	-6.57396
2229	-0.0300741	0.0237522	0.0203421	0.0557509	NA	NA	NA	15	15	15	57.5	57.5	57.5	48.357	0	164.89	1098600000	593960000	504630000	Q05048	Q05048	Cleavage stimulation factor subunit 1	CSTF1	0.0174428	1.01216		0.0174428	0.764008	0.479934	0.649216	-6.67415
1401	0.00259443	-0.0693005	-0.100113	-0.116364	NA	NA	NA	13	7	7	40.2	23.2	23.2	60.959	0	122.82	2184700000	1194900000	989760000	P33240	P33240	Cleavage stimulation factor subunit 2	CSTF2	-0.0707958	0.952113	1.0503	-0.0707958	-2.58017	0.050264	0.189224	-4.5032
4865	0.018919	0.0291349	0.0694271	0.018919	NA	NA	NA	16	16	10	45	45	29.1	64.436	0	151	1992800000	1084600000	908170000	Q9H0L4	Q9H0L4	Cleavage stimulation factor subunit 2 tau variant	CSTF2T	0.0341	1.02392		0.0341	1.66908	0.157024	0.337522	-5.68877
2344	0.149129	0.0114957	0.0170667	-0.0167601	NA	NA	NA	22	22	22	40	40	40	82.921	0	148.7	1926900000	1031400000	895530000	Q12996	Q12996	Cleavage stimulation factor subunit 3	CSTF3	0.0402328	1.02828		0.0402328	1.17751	0.29288	0.483313	-6.27501
235	0.140386	-0.140635	-0.117662	-0.168382	NA	NA	NA	8	8	8	13.1	13.1	13.1	90.995	0	25.978	116860000	62120000	54742000	O15320;Q96PC5;Q96RT6;A4FU28;Q86UF2;A4D2H0;Q8IX94;P0CG41	O15320;Q96PC5;Q96RT6	cTAGE family member 5;Melanoma inhibitory activity protein 2;cTAGE family member 2	CTAGE5;MIA2;CTAGE1	-0.0715733	0.9516	1.05086	-0.0715733	-1.21963	0.277912	0.469383	-6.22848
2403	-0.0070576	0.250598	-0.128077	-0.0883007	NA	NA	NA	11	9	9	35.7	31.6	31.6	47.535	0	100.42	1055600000	540690000	514900000	Q13363	Q13363	C-terminal-binding protein 1	CTBP1	0.00679068	1.00472		0.00679068	0.0985233	0.925411	0.952499	-6.99744
1883	-0.0302951	0.0395595	-0.00484117	-0.0576169	NA	NA	NA	12	12	10	41.3	41.3	37.3	48.944	0	84.264	1711300000	906650000	804670000	P56545	P56545	C-terminal-binding protein 2	CTBP2	-0.0132984	0.990825	1.00926	-0.0132984	-0.54763	0.607901	0.752251	-6.8295
1670	0.114234	-0.00727503	0.0893625	0.0339339	NA	NA	NA	17	17	17	33.3	33.3	33.3	82.785	0	128.46	658200000	348930000	309270000	P49711;Q8NI51	P49711	Transcriptional repressor CTCF	CTCF	0.0575638	1.04071		0.0575638	2.05258	0.096343	0.261482	-5.19291
5951	0.00619029	-0.0502037	-0.126392	-0.0712545	NA	NA	NA	27	27	27	35.8	35.8	35.8	104.4	0	161.76	1223200000	661300000	561940000	Q9Y5B0	Q9Y5B0	RNA polymerase II subunit A C-terminal domain phosphatase	CTDP1	-0.060415	0.958988	1.04277	-0.060415	-2.15244	0.0849735	0.243787	-5.06196
2240	0.088413	0.0328061	-0.0028449	-0.0405266	NA	NA	NA	9	9	9	26	26	26	52.998	0	88.561	476620000	247630000	229000000	Q05D32	Q05D32	CTD small phosphatase-like protein 2	CTDSPL2	0.0194619	1.01358		0.0194619	0.692988	0.519711	0.681381	-6.72983
1396	-0.000779292	-0.234312	-0.0790969	-0.195566	NA	NA	NA	7	7	7	24	24	24	44.508	0	12.192	89563000	53847000	35716000	P32929	P32929	Cystathionine gamma-lyase	CTH	-0.127439	0.915455	1.09235	-0.127439	-2.79274	0.0390812	0.16847	-4.23042
285	-0.137521	0.00403388	-0.67052	0.680144	NA	NA	NA	9	9	9	25.1	25.1	25.1	67.586	0	26.776	105980000	57043000	48941000	O43310	O43310	CBP80/20-dependent translation initiation factor	CTIF	-0.0309658	0.978765	1.0217	-0.0309658	-0.142039	0.892691	0.934567	-6.99121
1419	0.000144286	-0.0179283	0.00144204	-0.048263	NA	NA	NA	43	43	32	69.9	69.9	57.2	100.07	0	323.31	11416000000	6085900000	5330000000	P35221;REV__Q9P2T0;Q9UI47	P35221	Catenin alpha-1	CTNNA1	-0.0161512	0.988867	1.01126	-0.0161512	-0.796604	0.462431	0.635344	-6.64716
1262	0.00863037	0.0264459	0.00662125	-0.000822569	NA	NA	NA	12	1	1	14	1.9	1.9	105.31	0	33.626	645050000	354080000	290970000	P26232	P26232	Catenin alpha-2	CTNNA2	0.0102187	1.00711		0.0102187	0.546559	0.608582	0.752765	-6.83016
5505	0.201759	0.262794	0.119954	-0.0355349	NA	NA	NA	11	11	11	21.1	21.1	21.1	81.895	0	30.94	226800000	111270000	115530000	Q9UBT7	Q9UBT7	Alpha-catulin	CTNNAL1	0.137243	1.0998		0.137243	2.55824	0.051605	0.192068	-4.53159
1420	0.103263	-0.0200039	0.0187766	0.0150693	NA	NA	NA	29	27	27	52.6	48.8	48.8	85.496	0	323.31	3032400000	1624300000	1408100000	P35222	P35222	Catenin beta-1	CTNNB1	0.0292763	1.0205		0.0292763	1.07096	0.333969	0.524907	-6.38848
5213	0.168642	0.067501	-0.173759	NaN	NA	NA	NA	2	2	2	29.6	29.6	29.6	9.1703	0	36.43	28372000	14373000	13999000	Q9NSA3	Q9NSA3	Beta-catenin-interacting protein 1	CTNNBIP1	0.0207947	1.01452		0.0207947	0.272455	0.799048	0.882674	-6.81507
3958	0.00245056	-0.112865	-0.00579687	-0.0979805	NA	NA	NA	15	15	15	29.7	29.7	29.7	65.173	0	168.62	742490000	398450000	344040000	Q8WYA6	Q8WYA6	Beta-catenin-like protein 1	CTNNBL1	-0.053548	0.963564	1.03781	-0.053548	-1.80059	0.13271	0.307662	-5.52076
419	0.00360232	-0.0518028	-0.0130139	-0.0538082	NA	NA	NA	38	38	38	57.3	57.3	57.3	108.17	0	323.31	5186000000	2811600000	2374400000	O60716	O60716	Catenin delta-1	CTNND1	-0.0287556	0.980265	1.02013	-0.0287556	-1.34949	0.236042	0.426399	-6.07989
1114	0.0130691	0.0612924	-0.0142955	-0.0386582	NA	NA	NA	25	25	25	53	53	53	66.69	0	162.66	8354600000	4499800000	3854800000	P17812;Q9NRF8	P17812	CTP synthase 1	CTPS1	0.00535195	1.00372		0.00535195	0.216745	0.837121	0.90522	-6.97532
3164	-0.0790512	-0.0133634	0.0832474	0.0717627	NA	NA	NA	16	16	16	18	18	18	133.5	0	57.049	453930000	241660000	212270000	Q6PD62	Q6PD62	RNA polymerase-associated protein CTR9 homolog	CTR9	0.0156489	1.01091		0.0156489	0.44778	0.67337	0.796663	-6.88594
958	-0.275961	-0.214692	-0.0587585	-0.0325362	NA	NA	NA	7	7	7	17.5	17.5	17.5	54.465	0	32.02	1258200000	701820000	556420000	P10619	P10619	Lysosomal protective protein;Lysosomal protective protein 32 kDa chain;Lysosomal protective protein 20 kDa chain	CTSA	-0.145487	0.904074	1.1061	-0.145487	-2.92637	0.0334802	0.157099	-4.06151
1321	-0.261189	-0.162509	-0.180495	NaN	NA	NA	NA	10	9	9	8.6	7.9	7.9	192.09	0	13.138	66803000	36688000	30115000	P29375	P29375	Lysine-specific demethylase 5A	KDM5A	-0.201398	0.869708	1.14981	-0.201398	-6.30032	0.00349591	0.0693862	-1.19386
1811	-0.0858948	-0.0348105	0.135798	-0.114082	NA	NA	NA	8	8	8	25.7	25.7	25.7	51.853	0	73.383	627480000	347470000	280010000	P53634	P53634	Dipeptidyl peptidase 1;Dipeptidyl peptidase 1 exclusion domain chain;Dipeptidyl peptidase 1 heavy chain;Dipeptidyl peptidase 1 light chain	CTSC	-0.0247473	0.982993	1.0173	-0.0247473	-0.522559	0.623985	0.764246	-6.84463
543	-0.268226	-0.259996	-0.042546	-0.226848	NA	NA	NA	12	12	12	37	37	37	42.075	0	127.41	484320000	276600000	207720000	O75781	O75781	Paralemmin-1	PALM	-0.199404	0.87091	1.14822	-0.199404	-4.40645	0.00727595	0.0850271	-2.36695
858	0.595504	-0.269756	-0.330211	-0.376246	NA	NA	NA	5	5	5	29.1	29.1	29.1	37.564	0	26.644	138370000	84996000	53376000	P07711	P07711	Cathepsin L1;Cathepsin L1 heavy chain;Cathepsin L1 light chain	CTSL	-0.0951773	0.936157	1.0682	-0.0951773	-0.523977	0.623069	0.763436	-6.84379
5501	-0.0219802	-0.0318871	0.032242	-0.0131887	NA	NA	NA	7	7	7	28.1	28.1	28.1	33.868	0	48.418	1391000000	746370000	644650000	Q9UBR2	Q9UBR2	Cathepsin Z	CTSZ	-0.0087035	0.993985	1.00605	-0.0087035	-0.409445	0.699456	0.815246	-6.90484
2537	-0.00800024	-0.000923584	-0.0414022	-0.0347662	NA	NA	NA	21	21	21	46.7	46.7	46.7	61.585	0	222.72	5196300000	2796300000	2399900000	Q14247	Q14247	Src substrate cortactin	CTTN	-0.0212731	0.985363	1.01485	-0.0212731	-1.07845	0.330924	0.522287	-6.38071
5455	-0.0221852	-0.0685892	-0.00977119	-0.0562512	NA	NA	NA	22	22	22	48.5	48.5	48.5	70.157	0	192.96	1155100000	624520000	530590000	Q9P2B4	Q9P2B4	CTTNBP2 N-terminal-like protein	CTTNBP2NL	-0.0391992	0.973195	1.02754	-0.0391992	-1.85459	0.123869	0.298181	-5.45102
3362	-0.162299	-0.220127	0.125254	0.142217	NA	NA	NA	5	5	5	23	23	23	36.45	0	13.932	131780000	71796000	59982000	Q7Z7A3	Q7Z7A3	Cytoplasmic tRNA 2-thiolation protein 1	CTU1	-0.0287388	0.980277	1.02012	-0.0287388	-0.377483	0.721575	0.832047	-6.91939
2841	-0.0212333	-0.0141936	0.0408223	0.0504668	NA	NA	NA	8	8	8	21.6	21.6	21.6	56.107	0	20.759	235070000	135720000	99346000	Q2VPK5	Q2VPK5	Cytoplasmic tRNA 2-thiolation protein 2	CTU2	0.0139656	1.00973		0.0139656	0.602593	0.573516	0.726932	-6.79417
5307	-0.126297	-0.148817	-0.12584	0.0831112	NA	NA	NA	5	5	5	22	22	22	42.258	0	12.405	99408000	53134000	46275000	Q9NWM3	Q9NWM3	CUE domain-containing protein 1	CUEDC1	-0.0794607	0.946411	1.05662	-0.0794607	-1.71753	0.147582	0.326951	-5.62722
4941	-0.112334	0.0271541	-0.34507	-0.125447	NA	NA	NA	7	7	7	33.8	33.8	33.8	32.009	0	38.633	274680000	154050000	120640000	Q9H467	Q9H467	CUE domain-containing protein 2	CUEDC2	-0.138924	0.908196	1.10108	-0.138924	-2.21287	0.0787936	0.235446	-4.98265
2459	-0.0728621	0.0132121	0.111566	0.0615688	NA	NA	NA	17	17	17	28.1	28.1	28.1	89.677	0	124.7	525100000	268770000	256330000	Q13616	Q13616	Cullin-1	CUL1	0.0283712	1.01986		0.0283712	0.795839	0.462836	0.635521	-6.6478
2460	-0.0187611	0.0385766	-0.000173111	-0.029971	NA	NA	NA	28	28	28	47.1	47.1	47.1	86.982	0	138.28	1755300000	943660000	811620000	Q13617	Q13617	Cullin-2	CUL2	-0.00258215	0.998212	1.00179	-0.00258215	-0.119463	0.90964	0.943197	-6.99472
2461	-0.0721491	0.0319598	0.00216244	0.0996318	NA	NA	NA	24	24	24	34.9	34.9	34.9	88.929	0	114.05	805220000	425140000	380080000	Q13618	Q13618	Cullin-3	CUL3	0.0154012	1.01073		0.0154012	0.463667	0.662707	0.790543	-6.87765
2462	0.0210533	0.0588013	0.0129261	0.0984196	NA	NA	NA	36	25	25	51.4	38.3	38.3	87.679	0	102.65	1617200000	862610000	754570000	Q13619	Q13619	Cullin-4A	CUL4A	0.0478001	1.03369		0.0478001	2.01263	0.101331	0.268675	-5.2452
2463	-0.0760674	-0.000764838	-0.0915252	-0.0859407	NA	NA	NA	42	42	31	50.7	50.7	39.9	103.98	0	228.57	3569200000	1990300000	1578900000	Q13620	Q13620	Cullin-4B	CUL4B	-0.0635745	0.95689	1.04505	-0.0635745	-2.58866	0.0497547	0.188342	-4.49222
4068	0.0528332	-0.000173111	-0.100159	-0.0555763	NA	NA	NA	22	22	22	32.1	32.1	32.1	90.954	0	66.384	856270000	466580000	389680000	Q93034	Q93034	Cullin-5	CUL5	-0.0257688	0.982297	1.01802	-0.0257688	-0.813305	0.453648	0.627409	-6.633
4152	-0.294049	-0.144584	-0.200614	-0.157721	NA	NA	NA	6	6	6	76.2	76.2	76.2	15.911	0	113.75	2298400000	1355000000	943420000	Q96C90	Q96C90	Protein phosphatase 1 regulatory subunit 14B	PPP1R14B	-0.199242	0.871008	1.14809	-0.199242	-6.21849	0.00167616	0.0583212	-0.733302
437	-0.000880304	-0.139077	-0.236435	-0.0992781	NA	NA	NA	6	6	6	48.6	48.6	48.6	19.116	0	35.318	826980000	464070000	362910000	O60888	O60888	Protein CutA	CUTA	-0.118918	0.920878	1.08592	-0.118918	-2.81735	0.0379756	0.166132	-4.19914
5231	0.144046	0.435735	0.161952	0.0236102	NA	NA	NA	6	6	6	38.8	38.8	38.8	29.341	0	35.015	190610000	96364000	94247000	Q9NTM9	Q9NTM9	Copper homeostasis protein cutC homolog	CUTC	0.191336	1.14182		0.191336	2.71702	0.042713	0.175051	-4.32705
2492	-0.0473981	0.0448837	-0.125415	0.00992034	NA	NA	NA	20	5	4	40.1	11.8	10	77.454	0	18.318	89819000	40018000	49800000	Q13948	Q13948	Protein CASP	CUX1	-0.0295023	0.979758	1.02066	-0.0295023	-0.860871	0.429321	0.607976	-6.59145
1489	-0.00627491	-0.0999891	-0.0527453	0.0931545	NA	NA	NA	26	26	10	24	24	10.5	164.19	0	97.183	856180000	438640000	417550000	P39880	P39880	Homeobox protein cut-like 1	CUX1	-0.0164637	0.988653	1.01148	-0.0164637	-0.4451	0.675177	0.797865	-6.88731
5415	0.10916	0.0354831	0.0893625	0.132511	NA	NA	NA	5	5	5	25.8	25.8	25.8	26.624	0	45.948	270460000	134110000	136350000	Q9P013	Q9P013	Spliceosome-associated protein CWC15 homolog	CWC15	0.0916292	1.06557		0.0916292	3.77042	0.0134534	0.106252	-3.05318
5097	0.00532815	-0.00846457	-0.114566	0.14274	NA	NA	NA	17	17	17	19.4	19.4	19.4	105.47	0	100.11	403040000	215850000	187190000	Q9HCG8	Q9HCG8	Pre-mRNA-splicing factor CWC22 homolog	CWC22	0.0062594	1.00435		0.0062594	0.138878	0.895061	0.935268	-6.99174
5341	0.160275	0.32112	0.00748262	-0.102001	NA	NA	NA	4	4	4	15.3	15.3	15.3	49.647	0	12.711	49226000	24741000	24485000	Q9NXE8	Q9NXE8	Pre-mRNA-splicing factor CWC25 homolog	CWC25	0.0967192	1.06934		0.0967192	1.3026	0.25044	0.441078	-6.13439
3207	-0.0554414	-0.0549767	-0.0528201	-0.0549167	NA	NA	NA	16	16	16	46.2	46.2	46.2	53.846	0	156.51	1556100000	848250000	707820000	Q6UX04	Q6UX04	Peptidyl-prolyl cis-trans isomerase CWC27 homolog	CWC27	-0.0545387	0.962902	1.03853	-0.0545387	-3.00512	0.0306032	0.151092	-3.96303
3071	0.033793	0.0560286	-0.000346329	0.0302654	NA	NA	NA	21	21	21	50.6	50.6	50.6	60.618	0	147.85	968950000	510770000	458180000	Q69YN2	Q69YN2	CWF19-like protein 1	CWF19L1	0.0299352	1.02097		0.0299352	1.47613	0.200958	0.3893	-5.92856
2839	0.0126402	0.676989	0.0113525	NaN	NA	NA	NA	7	7	7	10.3	10.3	10.3	103.79	0	22.531	34359000	18342000	16017000	Q2TBE0	Q2TBE0	CWF19-like protein 2	CWF19L2	0.233661	1.17581		0.233661	1.45828	0.220063	0.409648	-5.80887
1410	-0.116145	-0.221522	-0.197914	-0.260947	NA	NA	NA	6	5	5	16.3	14.9	14.9	58.025	0	24.853	134180000	66193000	67990000	P34059	P34059	N-acetylgalactosamine-6-sulfatase	GALNS	-0.199132	0.871074	1.14801	-0.199132	-6.63852	0.00125206	0.0549039	-0.412647
3808	0.0415233	0.106214	-0.0422934	0.220701	NA	NA	NA	7	7	7	35.7	35.7	35.7	36.67	0	13.995	123670000	64752000	58920000	Q8TB03	Q8TB03	Uncharacterized protein CXorf38	CXorf38	0.0815362	1.05814		0.0815362	1.73524	0.144274	0.323294	-5.60461
4968	-0.0437649	0.225645	-0.0118207	0.357946	NA	NA	NA	3	3	3	16.7	16.7	16.7	25.624	0	17.65	155430000	82276000	73156000	Q9H5V9	Q9H5V9	UPF0428 protein CXorf56	CXorf56	0.132001	1.09581		0.132001	1.70423	0.150116	0.329428	-5.64417
3441	-0.0504874	-0.0158847	-0.0566112	-0.151907	NA	NA	NA	16	16	16	43.1	43.1	43.1	51.893	0	112.08	4460800000	2480800000	1979900000	Q86X51	Q86X51	Uncharacterized protein CXorf67	CXorf67	-0.0687226	0.953482	1.04879	-0.0687226	-2.36013	0.065663	0.216289	-4.78963
134	0.0563061	-0.289633	0.105142	0.791689	NA	NA	NA	1	1	1	5.4	5.4	5.4	23.973	0	9.9175	107890000	55713000	52175000	O14569	O14569	Cytochrome b561 domain-containing protein 2	CYB561D2	0.165876	1.12185		0.165876	0.932778	0.39448	0.580773	-6.52539
746	-0.0263373	-0.0175631	-0.00862417	-0.029912	NA	NA	NA	5	5	5	49.3	49.3	49.3	15.33	0	71.457	2327500000	1270200000	1057200000	P00167	P00167	Cytochrome b5	CYB5A	-0.0206091	0.985816	1.01439	-0.0206091	-1.11275	0.317288	0.508738	-6.34472
270	0.0777899	-0.0803777	0.024036	0.176706	NA	NA	NA	4	4	4	50.7	50.7	50.7	16.332	0	93.303	3556200000	1880500000	1675600000	O43169	O43169	Cytochrome b5 type B	CYB5B	0.0495386	1.03493		0.0495386	1.08487	0.328334	0.519951	-6.37402
5566	-0.0243992	0.0332292	0.178109	0.128689	NA	NA	NA	8	8	8	37.7	37.7	37.7	34.094	0	16.615	246750000	131020000	115730000	Q9UHQ9	Q9UHQ9	NADH-cytochrome b5 reductase 1	CYB5R1	0.078907	1.05622		0.078907	1.96922	0.107061	0.276003	-5.30194
750	0.0113525	-0.0436459	0.0391384	-0.0298385	NA	NA	NA	14	14	14	57.8	57.8	57.8	34.234	0	98.891	3692500000	2027600000	1664900000	P00387	P00387	NADH-cytochrome b5 reductase 3;NADH-cytochrome b5 reductase 3 membrane-bound form;NADH-cytochrome b5 reductase 3 soluble form	CYB5R3	-0.00574838	0.996023	1.00399	-0.00574838	-0.24528	0.816158	0.89272	-6.96753
3278	-0.141494	-0.196459	0.18916	0.195726	NA	NA	NA	8	8	8	19.4	19.4	19.4	59.473	0	21.295	86783000	45867000	40916000	Q7L1T6	Q7L1T6	Cytochrome b5 reductase 4	CYB5R4	0.0117333	1.00817		0.0117333	0.139683	0.894457	0.935208	-6.9916
2906	0.0900404	-0.0953116	0.273098	-0.0319903	NA	NA	NA	3	3	3	14.3	14.3	14.3	31.641	0.00015135	4.6796	60282000	32136000	28145000	Q53TN4	Q53TN4	Cytochrome b reductase 1	CYBRD1	0.0589591	1.04171		0.0589591	0.894472	0.412751	0.596207	-6.56105
887	0.0230425	-0.155839	-0.0246486	-0.0140042	NA	NA	NA	8	8	8	37.5	37.5	37.5	35.422	0	163.68	1784900000	986220000	798650000	P08574	P08574	Cytochrome c1, heme protein, mitochondrial	CYC1	-0.0428623	0.970727	1.03016	-0.0428623	-1.2079	0.282011	0.472859	-6.24153
2136	0.00144204	-0.148241	-0.0505771	-0.067334	NA	NA	NA	7	7	7	58.1	58.1	58.1	11.749	0	21.123	2623400000	1441200000	1182200000	P99999;CON__P62894	P99999	Cytochrome c	CYCS	-0.0661775	0.955165	1.04694	-0.0661775	-2.18522	0.0815598	0.239141	-5.01894
3288	-0.0520122	-0.0328757	-0.00275814	-0.014281	NA	NA	NA	35	35	22	33.5	33.5	22	145.18	0	127.7	4104900000	2191100000	1913800000	Q7L576	Q7L576	Cytoplasmic FMR1-interacting protein 1	CYFIP1	-0.0254818	0.982492	1.01782	-0.0254818	-1.27339	0.259816	0.4508	-6.16788
4226	0.0501883	-0.0159575	-0.0216725	-0.0587734	NA	NA	NA	31	18	18	27.9	16.7	16.7	148.4	0	76.633	611600000	325880000	285720000	Q96F07	Q96F07	Cytoplasmic FMR1-interacting protein 2	CYFIP2	-0.0115538	0.992024	1.00804	-0.0115538	-0.455677	0.668059	0.793128	-6.88185
5152	-0.0868598	0.0170667	-0.344428	0.532965	NA	NA	NA	9	9	9	13.6	13.6	13.6	107.31	0	13.407	63901000	32520000	31380000	Q9NQC7	Q9NQC7	Ubiquitin carboxyl-terminal hydrolase CYLD	CYLD	0.029686	1.02079		0.029686	0.204634	0.846067	0.909478	-6.97834
3200	0.275722	0.0388575	0.33948	0.131326	NA	NA	NA	9	9	9	27.5	27.5	27.5	52.432	0	36.727	167920000	84899000	83018000	Q6UW02	Q6UW02	Cytochrome P450 20A1	CYP20A1	0.196346	1.14579		0.196346	3.48717	0.0180403	0.120115	-3.37945
4982	-0.304487	-0.179466	-0.258511	-0.202572	NA	NA	NA	21	21	21	46.4	46.4	46.4	80.62	0	197.29	1182400000	671550000	510810000	Q9H6S3	Q9H6S3	Epidermal growth factor receptor kinase substrate 8-like protein 2	EPS8L2	-0.236259	0.848944	1.17793	-0.236259	-8.28472	0.000455547	0.0470413	0.679333
2807	0.00504059	0.0370308	0.0889556	0.0546401	NA	NA	NA	19	19	19	50.1	50.1	50.1	56.805	0	91.385	2871900000	1521800000	1350100000	Q16850	Q16850	Lanosterol 14-alpha demethylase	CYP51A1	0.0464168	1.0327		0.0464168	2.04272	0.0975492	0.262796	-5.20582
2752	-0.103488	-0.297254	-0.233617	-0.154907	NA	NA	NA	11	11	11	25.5	25.5	25.5	52.025	0	41.321	398390000	225520000	172870000	Q15904	Q15904	V-type proton ATPase subunit S1	ATP6AP1	-0.197317	0.872171	1.14656	-0.197317	-5.19208	0.00367532	0.0701209	-1.60427
3969	-0.198676	-0.0980422	-0.23077	-0.261535	NA	NA	NA	22	22	22	42.7	42.7	42.7	81.249	0	104.31	626130000	326340000	299790000	Q92503	Q92503	SEC14-like protein 1	SEC14L1	-0.197256	0.872208	1.14652	-0.197256	-5.95353	0.00203166	0.0618171	-0.945743
336	0.0899048	0.0519985	0.0391384	-0.00546373	NA	NA	NA	7	5	5	26	18.8	18.8	46.348	0	15.221	101500000	52436000	49066000	O43739;Q99418	O43739	Cytohesin-3	CYTH3	0.0438945	1.03089		0.0438945	1.84598	0.125237	0.299736	-5.46216
2128	-0.0188049	0.0950467	0.033652	0.0427844	NA	NA	NA	13	13	13	29.4	29.4	29.4	82.447	0	58.764	470620000	251760000	218860000	P98082	P98082	Disabled homolog 2	DAB2	0.0381695	1.02681		0.0381695	1.48443	0.198843	0.386938	-5.91845
1959	-0.00392947	-0.112444	-0.0512497	0.0244615	NA	NA	NA	4	4	4	35.4	35.4	35.4	12.497	0	13.479	3135600000	1745400000	1390200000	P61803	P61803	Dolichyl-diphosphooligosaccharide--protein glycosyltransferase subunit DAD1	DAD1	-0.0357904	0.975497	1.02512	-0.0357904	-1.20866	0.281744	0.472727	-6.24069
2503	-0.119291	-0.0450295	-0.0567163	0.0394191	NA	NA	NA	15	15	15	27	27	27	97.44	0	137.36	1502800000	829420000	673430000	Q14118	Q14118	Dystroglycan;Alpha-dystroglycan;Beta-dystroglycan	DAG1	-0.0454044	0.969018	1.03197	-0.0454044	-1.45055	0.207617	0.395162	-5.95957
3721	0.0388575	-0.0700575	0.000288558	-0.127636	NA	NA	NA	15	15	15	29.5	29.5	29.5	73.731	0	96.108	1204400000	349580000	854860000	Q8NCG7	Q8NCG7	Sn1-specific diacylglycerol lipase beta	DAGLB	-0.0396369	0.9729	1.02786	-0.0396369	-1.16119	0.29887	0.489324	-6.29279
2851	-0.0351357	-0.102357	-0.0648722	-0.0668504	NA	NA	NA	19	19	19	53	53	53	58.946	0	160.49	1746000000	953730000	792310000	Q3LXA3	Q3LXA3	Bifunctional ATP-dependent dihydroxyacetone kinase/FAD-AMP lyase (cyclizing);ATP-dependent dihydroxyacetone kinase;FAD-AMP lyase (cyclizing)	DAK	-0.0673038	0.95442	1.04776	-0.0673038	-3.19163	0.0248343	0.137292	-3.73318
1735	-0.0577821	-0.0290727	0.0648829	0.0258793	NA	NA	NA	10	10	10	31.7	31.7	31.7	45.566	0	28.411	1682100000	917960000	764110000	P51398	P51398	28S ribosomal protein S29, mitochondrial	DAP3	0.00097685	1.00068		0.00097685	0.0347482	0.973648	0.982584	-7.00251
281	0.135272	0.135929	-0.0567013	0.163756	NA	NA	NA	8	8	7	24.9	24.9	21.4	52.535	0	26.516	203740000	106670000	97074000	O43293	O43293	Death-associated protein kinase 3	DAPK3	0.0945639	1.06774		0.0945639	2.16436	0.0837144	0.242268	-5.04631
1050	-0.00313409	0.0193461	-0.00426226	0.0264459	NA	NA	NA	30	30	30	66.5	66.5	66.5	57.136	0	198.14	11996000000	6479600000	5516400000	P14868	P14868	Aspartate--tRNA ligase, cytoplasmic	DARS	0.00959891	1.00668		0.00959891	0.501416	0.637738	0.774714	-6.85689
3167	-0.0738942	-0.149585	0.0728604	-0.0183957	NA	NA	NA	18	18	18	37.8	37.8	37.8	73.562	0	100.33	1335200000	739790000	595400000	Q6PI48	Q6PI48	Aspartate--tRNA ligase, mitochondrial	DARS2	-0.0422536	0.971137	1.02972	-0.0422536	-1.03398	0.349344	0.537616	-6.42631
697	-0.273831	-0.211799	-0.0443152	-0.253877	NA	NA	NA	6	6	6	23.4	23.4	23.4	51.417	0	49.667	369220000	208260000	160960000	O95674	O95674	Phosphatidate cytidylyltransferase 2	CDS2	-0.195956	0.872994	1.14548	-0.195956	-4.39069	0.0073824	0.0850271	-2.38318
4209	0.063779	-0.0109918	0.126444	0.0560286	NA	NA	NA	6	6	6	21.4	21.4	21.4	43.383	0	57.773	933370000	509370000	424000000	Q96EP5	Q96EP5	DAZ-associated protein 1	DAZAP1	0.0588149	1.04161		0.0588149	2.06445	0.0949107	0.258977	-5.17736
844	-0.0234017	-0.13538	-0.0191119	-0.0387323	NA	NA	NA	4	4	4	58.6	58.6	58.6	10.044	0	73.943	1175200000	643180000	532050000	P07108	P07108	Acyl-CoA-binding protein	DBI	-0.0541565	0.963157	1.03825	-0.0541565	-1.92958	0.112588	0.282868	-5.35362
3946	-0.118288	-0.235144	-0.154233	-0.273116	NA	NA	NA	10	10	10	13.4	13.4	13.4	126.78	0	30.103	169270000	92840000	76433000	Q8WXE0	Q8WXE0	Caskin-2	CASKIN2	-0.195195	0.873455	1.14488	-0.195195	-5.86963	0.00216232	0.0619797	-1.01473
5610	-0.042546	-0.0750336	-0.0532541	-0.0880247	NA	NA	NA	17	17	17	50	50	50	48.207	0	215.66	2934800000	1624700000	1310100000	Q9UJU6	Q9UJU6	Drebrin-like protein	DBNL	-0.0647146	0.956134	1.04588	-0.0647146	-3.26052	0.0230225	0.132106	-3.64954
5625	-0.0768737	-0.0439136	-0.0560262	-0.038673	NA	NA	NA	10	10	10	24.6	24.6	24.6	61.554	0	40.92	493510000	266990000	226520000	Q9UK59	Q9UK59	Lariat debranching enzyme	DBR1	-0.0538716	0.963348	1.03805	-0.0538716	-2.78886	0.0392586	0.168651	-4.23535
976	0.0427844	0.0326651	0.032242	-0.0635599	NA	NA	NA	9	9	9	30.1	30.1	30.1	53.486	0	51.165	132720000	69164000	63554000	P11182	P11182	Lipoamide acyltransferase component of branched-chain alpha-keto acid dehydrogenase complex, mitochondrial	DBT	0.0110329	1.00768		0.0110329	0.41394	0.696372	0.813847	-6.9027
3859	0.20201	-0.33052	0.220454	-0.240878	NA	NA	NA	5	5	5	14.5	14.5	14.5	61.669	0	6.3783	62551000	36914000	25637000	Q8TEB1	Q8TEB1	DDB1- and CUL4-associated factor 11	DCAF11	-0.0372335	0.974522	1.02614	-0.0372335	-0.325168	0.758448	0.856444	-6.94079
3026	0.0207689	-0.435007	-0.153013	-0.371684	NA	NA	NA	4	4	4	19.2	19.2	19.2	51.201	0	8.1663	47949000	25993000	21956000	Q5VU92	Q5VU92	DDB1- and CUL4-associated factor 12-like protein 1	DCAF12L1	-0.234734	0.849842	1.17669	-0.234734	-2.80799	0.0383918	0.166926	-4.21103
5256	0.0149266	0.0243196	0.021764	0.00475299	NA	NA	NA	11	11	11	34.6	34.6	34.6	51.402	0	59.27	596140000	344460000	251680000	Q9NV06	Q9NV06	DDB1- and CUL4-associated factor 13	DCAF13	0.0164408	1.01146		0.0164408	0.890535	0.414667	0.597998	-6.56466
5343	-0.0325067	-0.0718003	-0.0756873	0.0315363	NA	NA	NA	4	4	4	23.6	23.6	23.6	24.193	0	19.82	95500000	51625000	43875000	Q9NXF7	Q9NXF7	DDB1- and CUL4-associated factor 16	DCAF16	-0.0371145	0.974602	1.02606	-0.0371145	-1.39574	0.222606	0.412047	-6.02529
2919	-0.0603672	-0.0710423	-0.139013	-0.5858	NA	NA	NA	8	8	8	12.1	12.1	12.1	96.291	0	51.708	192980000	106540000	86436000	Q58WW2	Q58WW2	DDB1- and CUL4-associated factor 6	DCAF6	-0.214056	0.86211	1.15994	-0.214056	-2.15209	0.0850111	0.243787	-5.06242
1966	0.0813396	0.059909	-0.085757	-0.0182788	NA	NA	NA	6	6	6	21.1	21.1	21.1	38.926	0	21.572	388380000	196180000	192200000	P61962	P61962	DDB1- and CUL4-associated factor 7	DCAF7	0.0093032	1.00647		0.0093032	0.266097	0.800973	0.884096	-6.96126
1816	-0.269599	NaN	-0.137283	-0.177768	NA	NA	NA	5	5	5	13.2	13.2	13.2	79.693	0	26.433	102890000	59203000	43688000	P53794	P53794	Sodium/myo-inositol cotransporter	SLC5A3	-0.194883	0.873644	1.14463	-0.194883	-5.33478	0.00633119	0.0801067	-1.85603
3916	-0.399502	-0.0815985	0.0640551	0.257373	NA	NA	NA	8	8	8	39.4	39.4	39.4	26.55	0	13.642	206480000	109070000	97412000	Q8WVC6	Q8WVC6	Dephospho-CoA kinase domain-containing protein	DCAKD	-0.0399181	0.97271	1.02806	-0.0399181	-0.363677	0.731228	0.839018	-6.92533
3674	-0.331318	-0.665066	-0.168512	0.100574	NA	NA	NA	10	10	10	26	26	26	77.92	0	36.891	186610000	98857000	87754000	Q8N8Z6	Q8N8Z6	Discoidin, CUB and LCCL domain-containing protein 1	DCBLD1	-0.26608	0.831576	1.20254	-0.26608	-2.10515	0.0901698	0.251428	-5.12401
3264	-0.159912	-0.0698758	-0.284511	-0.265015	NA	NA	NA	7	7	7	22.2	22.2	22.2	54.519	0	50.457	148550000	84604000	63942000	Q75N03	Q75N03	E3 ubiquitin-protein ligase Hakai	CBLL1	-0.194828	0.873677	1.14459	-0.194828	-4.53452	0.00647391	0.0811318	-2.2364
5711	-0.0944797	-0.249411	-0.333262	-0.101784	NA	NA	NA	9	9	9	43.9	43.9	43.9	40.798	0	78.982	447550000	249580000	197970000	Q9UN36	Q9UN36	Protein NDRG2	NDRG2	-0.194734	0.873734	1.14451	-0.194734	-3.9672	0.011053	0.0987424	-2.83403
5138	-0.0771324	-0.087718	-0.0882394	0.0130691	NA	NA	NA	14	14	14	44.2	44.2	44.2	63.309	0	103.08	425820000	224730000	201090000	Q9NPI6	Q9NPI6	mRNA-decapping enzyme 1A	DCP1A	-0.0600052	0.959261	1.04247	-0.0600052	-2.27521	0.0729185	0.225791	-4.90086
3764	-0.125463	-0.176511	-0.164399	-0.309896	NA	NA	NA	7	7	7	17.3	17.3	17.3	64.473	0	39.321	230820000	119680000	111140000	Q8NFG4	Q8NFG4	Folliculin	FLCN	-0.194067	0.874138	1.14398	-0.194067	-5.35758	0.00321369	0.067977	-1.45476
4151	-0.0374732	0.0057592	-0.0536135	-0.0745778	NA	NA	NA	9	9	9	37.1	37.1	37.1	38.608	0	97.026	936940000	495990000	440950000	Q96C86	Q96C86	m7GpppX diphosphatase	DCPS	-0.0399763	0.972671	1.0281	-0.0399763	-1.77654	0.136852	0.312805	-5.5517
1391	-0.0406156	0.0688772	-0.0100472	-0.0582927	NA	NA	NA	7	7	7	50	50	50	20.016	0	58.309	346310000	185000000	161310000	P32321	P32321	Deoxycytidylate deaminase	DCTD	-0.0100196	0.993079	1.00697	-0.0100196	-0.351562	0.739745	0.845263	-6.93037
2531	-0.0548418	-0.0239297	-0.00633287	-0.0203404	NA	NA	NA	50	50	50	52.2	52.2	52.2	141.69	0	323.31	7316000000	4031300000	3284800000	Q14203	Q14203	Dynactin subunit 1	DCTN1	-0.0263612	0.981894	1.01844	-0.0263612	-1.32972	0.242015	0.432154	-6.10297
2448	-0.0140916	-0.022405	-0.03261	-0.0176945	NA	NA	NA	17	17	17	54.4	54.4	54.4	44.23	0	244.17	6740400000	3652700000	3087700000	Q13561	Q13561	Dynactin subunit 2	DCTN2	-0.0217003	0.985071	1.01516	-0.0217003	-1.17858	0.292491	0.482991	-6.27384
564	-0.0683926	-0.0154617	0.0236102	0.0308304	NA	NA	NA	8	8	8	51.6	51.6	51.6	21.119	0	58.98	1038300000	558290000	480040000	O75935	O75935	Dynactin subunit 3	DCTN3	-0.00735343	0.994916	1.00511	-0.00735343	-0.289504	0.784017	0.872605	-6.95362
1831	-0.199686	-0.101381	-0.16942	-0.303543	NA	NA	NA	14	14	14	19.8	19.8	19.8	105.83	0	19.203	101220000	56039000	45182000	P54277	P54277	PMS1 protein homolog 1	PMS1	-0.193507	0.874477	1.14354	-0.193507	-5.1553	0.00378825	0.0711881	-1.63801
4626	0.192194	0.0289935	-0.140937	-0.0785789	NA	NA	NA	5	5	5	29.7	29.7	29.7	20.126	0	28.846	156900000	82129000	74772000	Q9BTE1	Q9BTE1	Dynactin subunit 5	DCTN5	0.0004179	1.00029		0.0004179	0.00698697	0.9947	0.997173	-7.0032
87	-0.122193	-0.106855	NaN	-0.703783	NA	NA	NA	5	5	5	31.1	31.1	31.1	20.747	0	14.487	242020000	146430000	95589000	O00399	O00399	Dynactin subunit 6	DCTN6	-0.310944	0.806114	1.24052	-0.310944	-2.18308	0.0959577	0.26095	-4.93601
4989	0.0936954	-0.0324182	0.0540844	0.0419438	NA	NA	NA	9	9	9	62.4	62.4	62.4	18.681	0	40.322	593410000	324420000	268990000	Q9H773	Q9H773	dCTP pyrophosphatase 1	DCTPP1	0.0393264	1.02763		0.0393264	1.43308	0.212286	0.401472	-5.98062
4257	-0.0891906	0.0184917	-0.0779087	-0.0592995	NA	NA	NA	9	9	9	34.7	34.7	34.7	30.124	0	62.841	762850000	416730000	346120000	Q96GG9;Q6PH85	Q96GG9	DCN1-like protein 1	DCUN1D1	-0.0519768	0.964614	1.03668	-0.0519768	-1.97963	0.105657	0.274253	-5.28834
3504	0.398131	0.0745054	0.240864	NaN	NA	NA	NA	3	3	3	10.9	10.9	10.9	34.291	0	15.554	30905000	15761000	15144000	Q8IWE4	Q8IWE4	DCN1-like protein 3	DCUN1D3	0.237833	1.17922		0.237833	3.35852	0.0293275	0.147752	-3.60386
926	-0.0497257	-0.277884	-0.177719	-0.267896	NA	NA	NA	8	8	8	18.5	18.5	18.5	77.982	0	13.484	76157000	39431000	36726000	P09917	P09917	Arachidonate 5-lipoxygenase	ALOX5	-0.193306	0.874599	1.14338	-0.193306	-4.28182	0.00816943	0.0877598	-2.4964
3343	-0.0584579	0.0347792	-0.00358228	-0.0278956	NA	NA	NA	12	12	12	68	68	68	25.913	0	118.45	858590000	439020000	419570000	Q7Z4W1	Q7Z4W1	L-xylulose reductase	DCXR	-0.0137891	0.990488	1.0096	-0.0137891	-0.579488	0.587821	0.738193	-6.80938
4703	0.0712136	0.276318	-0.209712	NaN	NA	NA	NA	3	3	3	35.3	35.3	35.3	11.835	0	9.3125	84341000	45254000	39087000	Q9BW61	Q9BW61	DET1- and DDB1-associated protein 1	DDA1	0.0459399	1.03236		0.0459399	0.444162	0.680388	0.801672	-6.74123
585	0.0467006	-0.0262051	0.00273846	-0.0414765	NA	NA	NA	15	15	15	66	66	66	31.121	0	56.337	1227000000	663760000	563260000	O94760	O94760	N(G),N(G)-dimethylarginine dimethylaminohydrolase 1	DDAH1	-0.00456064	0.996844	1.00317	-0.00456064	-0.192923	0.854743	0.914641	-6.98109
4665	-0.24631	-0.183818	-0.184572	-0.330483	NA	NA	NA	5	5	5	25.3	25.3	25.3	26.724	0	11.208	499010000	291400000	207610000	Q9BUT1	Q9BUT1	3-hydroxybutyrate dehydrogenase type 2	BDH2	-0.236296	0.848922	1.17796	-0.236296	-7.25039	0.00084046	0.0510738	0.0218896
2770	-0.0558762	-0.0495913	-0.0504426	-0.0545721	NA	NA	NA	46	46	46	51.6	51.6	51.6	126.97	0	323.01	9981300000	5450500000	4530700000	Q16531	Q16531	DNA damage-binding protein 1	DDB1	-0.0526206	0.964183	1.03715	-0.0526206	-2.89401	0.0347491	0.159845	-4.1022
3965	-0.0100472	-0.226493	-0.114597	-0.217541	NA	NA	NA	14	14	14	48	48	48	47.863	0	92.371	954490000	459340000	495150000	Q92466	Q92466	DNA damage-binding protein 2	DDB2	-0.14217	0.906155	1.10356	-0.14217	-3.25521	0.0231567	0.132751	-3.65596
3747	-0.0837221	0.109695	-0.0471894	-0.206196	NA	NA	NA	6	6	6	9.6	9.6	9.6	100.43	0	13.91	92532000	53056000	39476000	Q8NEL9	Q8NEL9	Phospholipase DDHD1	DDHD1	-0.0568531	0.961359	1.04019	-0.0568531	-1.05252	0.341563	0.531736	-6.40745
3007	0.0328061	-0.0359933	-0.00823235	-0.161702	NA	NA	NA	10	10	8	37.1	37.1	30.3	44.522	0	33.022	415830000	227820000	188010000	Q5TDH0	Q5TDH0	Protein DDI1 homolog 2	DDI2	-0.0432804	0.970446	1.03045	-0.0432804	-1.15554	0.30097	0.491613	-6.29891
1486	-0.0471894	-0.0380211	0.0931545	0.0316775	NA	NA	NA	13	13	13	39	39	39	50.8	0	88.629	4268200000	2282900000	1985300000	P39656	P39656	Dolichyl-diphosphooligosaccharide--protein glycosyltransferase 48 kDa subunit	DDOST	0.00990537	1.00689		0.00990537	0.314991	0.76571	0.860943	-6.94459
4287	-0.0605627	-0.334043	0.0291349	0.0346383	NA	NA	NA	7	7	7	40.1	40.1	40.1	35.61	0	104.17	517960000	283520000	234450000	Q96HY6	Q96HY6	DDRGK domain-containing protein 1	DDRGK1	-0.0827081	0.944283	1.059	-0.0827081	-1.1807	0.291722	0.482517	-6.27152
1334	-0.0312973	0.105544	0.0384361	-0.0163515	NA	NA	NA	5	5	5	50	50	50	12.712	0	27.536	671140000	372510000	298630000	P30046;A6NHG4	P30046;A6NHG4	D-dopachrome decarboxylase;D-dopachrome decarboxylase-like protein	DDT;DDTL	0.0240828	1.01683		0.0240828	0.795397	0.46307	0.635644	-6.64817
3968	-5.77013e-05	0.0247452	0.0154976	-0.00553615	NA	NA	NA	37	37	37	61.2	61.2	61.2	82.431	0	323.31	10507000000	5691000000	4815800000	Q92499	Q92499	ATP-dependent RNA helicase DDX1	DDX1	0.00866224	1.00602		0.00866224	0.457278	0.666984	0.792426	-6.88101
2380	0.0861043	0.166587	0.129217	0.0304067	NA	NA	NA	23	23	23	30.5	30.5	30.5	100.89	0	58.484	645820000	333790000	312030000	Q13206	Q13206	Probable ATP-dependent RNA helicase DDX10	DDX10	0.103079	1.07406		0.103079	3.52995	0.0172445	0.117054	-3.32936
179	-0.119745	-0.252638	-0.206329	NaN	NA	NA	NA	4	4	4	8.9	8.9	8.9	105.99	0	8.7987	27548000	15634000	11914000	O14939	O14939	Phospholipase D2	PLD2	-0.192904	0.874843	1.14306	-0.192904	-5.29627	0.00649445	0.0811318	-1.88472
4036	0.0272956	-0.0299268	0.0318186	-0.00394396	NA	NA	NA	29	21	21	46.5	34.8	34.8	80.272	0	182.63	4908200000	2626600000	2281700000	Q92841	Q92841	Probable ATP-dependent RNA helicase DDX17	DDX17	0.00631086	1.00438		0.00631086	0.295246	0.779879	0.869799	-6.95165
5677	-0.17612	-0.196938	-0.284933	-0.11288	NA	NA	NA	5	5	5	20.2	20.2	20.2	42.464	0	13.301	57950000	31818000	26132000	Q9ULI2	Q9ULI2	Beta-citrylglutamate synthase B	RIMKLB	-0.192718	0.874956	1.14291	-0.192718	-5.80706	0.00226625	0.062732	-1.06674
5254	0.0323829	0.00834347	0.0370308	-0.0176653	NA	NA	NA	24	24	7	60.7	60.7	23.4	53.974	0	205.85	5350700000	2876200000	2474500000	Q9NUU7;Q9UHL0	Q9NUU7	ATP-dependent RNA helicase DDX19A	DDX19A	0.015023	1.01047		0.015023	0.728024	0.499809	0.664653	-6.70291
5702	-0.167507	-0.130444	-0.00884192	-0.0556513	NA	NA	NA	22	5	5	61.2	20	20	53.926	0	42.138	207920000	112700000	95219000	Q9UMR2	Q9UMR2	ATP-dependent RNA helicase DDX19B	DDX19B	-0.0906111	0.939125	1.06482	-0.0906111	-2.7155	0.0427897	0.175051	-4.32899
5560	0.0694271	0.00705191	-0.0296028	0.0554733	NA	NA	NA	20	20	20	32.9	32.9	32.9	92.239	0	142.25	1273400000	671700000	601680000	Q9UHI6	Q9UHI6	Probable ATP-dependent RNA helicase DDX20	DDX20	0.0255874	1.01789		0.0255874	1.00752	0.360711	0.54884	-6.45287
296	-0.295022	-0.153976	-0.269164	-0.0513842	NA	NA	NA	12	12	12	23.3	23.3	23.3	87.703	0	22.51	86191000	49137000	37055000	O43422	O43422	52 kDa repressor of the inhibitor of the protein kinase	PRKRIR	-0.192387	0.875157	1.14265	-0.192387	-4.05366	0.0101573	0.0966856	-2.73969
4663	-0.0082179	-0.00471089	0.000432815	-0.0389102	NA	NA	NA	23	23	23	34.4	34.4	34.4	95.581	0	83.089	1430400000	784690000	645700000	Q9BUQ8	Q9BUQ8	Probable ATP-dependent RNA helicase DDX23	DDX23	-0.0128515	0.991132	1.00895	-0.0128515	-0.661734	0.537918	0.697989	-6.75293
4825	0.109026	0.00633396	0.162983	0.0829751	NA	NA	NA	25	25	25	40.3	40.3	40.3	96.331	0	299.1	1346900000	704610000	642280000	Q9GZR7	Q9GZR7	ATP-dependent RNA helicase DDX24	DDX24	0.0903295	1.06461		0.0903295	2.88917	0.0349439	0.160349	-4.10831
4738	-0.272925	-0.211782	-0.100592	-0.182066	NA	NA	NA	14	14	14	38.3	38.3	38.3	49.451	0	60.065	878240000	493570000	384670000	Q9BXS6	Q9BXS6	Nucleolar and spindle-associated protein 1	NUSAP1	-0.191841	0.875488	1.14222	-0.191841	-5.75107	0.00236428	0.0631057	-1.11368
5243	-0.0339239	-0.0106575	-0.106079	-0.103503	NA	NA	NA	10	10	10	29.8	29.8	29.8	59.58	0	39.78	191360000	105080000	86284000	Q9NUL7	Q9NUL7	Probable ATP-dependent RNA helicase DDX28	DDX28	-0.0635408	0.956913	1.04503	-0.0635408	-2.41975	0.061037	0.207739	-4.71171
5013	0.196229	0.147437	-0.00319191	0.107688	NA	NA	NA	12	12	12	17.7	17.7	17.7	94.086	0	31.924	223780000	115170000	108620000	Q9H8H2	Q9H8H2	Probable ATP-dependent RNA helicase DDX31	DDX31	0.112041	1.08076		0.112041	2.96228	0.0321324	0.153958	-4.0165
53	0.0117819	-0.0420557	-0.172035	-0.104496	NA	NA	NA	22	10	10	64.6	34.2	34.2	49.129	0	124.83	1496000000	808360000	687630000	O00148	O00148	ATP-dependent RNA helicase DDX39A	DDX39A	-0.0767012	0.948223	1.0546	-0.0767012	-2.13497	0.0868554	0.246043	-5.08489
2484	0.0180643	0.0374524	0.0172092	-0.00134235	NA	NA	NA	22	22	10	64.7	64.7	34.3	48.991	0	295.83	10633000000	5761300000	4872000000	Q13838	Q13838	Spliceosome RNA helicase DDX39B	DDX39B	0.0178459	1.01245		0.0178459	0.930922	0.39535	0.581488	-6.52714
113	0.00992034	-0.0148785	0.0126402	0.014641	NA	NA	NA	37	37	36	64.4	64.4	62.7	73.243	0	322.53	8965800000	4838200000	4127600000	O00571;O15523;Q9NQI0	O00571;O15523	ATP-dependent RNA helicase DDX3X;ATP-dependent RNA helicase DDX3Y	DDX3X;DDX3Y	0.00558076	1.00388		0.00558076	0.294894	0.780132	0.869882	-6.95177
5611	-0.198924	0.0104934	0.0294175	-0.204815	NA	NA	NA	13	13	13	29.7	29.7	29.7	69.837	0	25.972	219290000	124500000	94782000	Q9UJV9	Q9UJV9	Probable ATP-dependent RNA helicase DDX41	DDX41	-0.090957	0.9389	1.06508	-0.090957	-1.70565	0.149842	0.328946	-5.64235
3448	0.0167816	-0.0198138	-0.0408531	-0.0659289	NA	NA	NA	30	30	30	51.6	51.6	51.6	102.97	0	298.67	3191300000	1722700000	1468600000	Q86XP3	Q86XP3	ATP-dependent RNA helicase DDX42	DDX42	-0.0274536	0.981151	1.01921	-0.0274536	-1.20832	0.281864	0.472744	-6.24107
5359	0.14991	0.135666	0.00963388	NaN	NA	NA	NA	9	9	9	22.1	22.1	22.1	72.843	0	13.732	142610000	79477000	63136000	Q9NXZ2	Q9NXZ2	Probable ATP-dependent RNA helicase DDX43	DDX43	0.0984033	1.07059		0.0984033	2.48586	0.069196	0.221662	-4.57477
3273	0.0265876	0.000288558	0.0434844	0.0740944	NA	NA	NA	39	39	39	45.2	45.2	45.2	117.36	0	281.31	4104300000	2221300000	1883000000	Q7L014	Q7L014	Probable ATP-dependent RNA helicase DDX46	DDX46	0.0361137	1.02535		0.0361137	1.65649	0.159575	0.340427	-5.70469
4873	0.0881415	0.0877344	0.0480967	0.0455827	NA	NA	NA	19	19	19	54.7	54.7	54.7	50.646	0	196.51	3177400000	1684800000	1492600000	Q9H0S4	Q9H0S4	Probable ATP-dependent RNA helicase DDX47	DDX47	0.0673888	1.04782		0.0673888	3.30679	0.02189	0.129429	-3.59377
6038	-0.0106285	0.0451634	0.0313951	0.0244615	NA	NA	NA	12	12	12	39.1	39.1	39.1	54.226	0	41.074	1949100000	1045000000	904150000	Q9Y6V7	Q9Y6V7	Probable ATP-dependent RNA helicase DDX49	DDX49	0.0225979	1.01579		0.0225979	1.10876	0.318849	0.511104	-6.34894
1115	0.0292761	0.0199154	0.021764	0.00791302	NA	NA	NA	29	28	21	52	50.2	38.1	69.147	0	172.75	27631000000	14891000000	12741000000	P17844	P17844	Probable ATP-dependent RNA helicase DDX5	DDX5	0.0197171	1.01376		0.0197171	1.06755	0.33536	0.526	-6.39199
4547	0.0159258	0.0771063	0.103128	0.0272956	NA	NA	NA	24	22	22	40.8	37.2	37.2	82.564	0	112.58	1117600000	562700000	554850000	Q9BQ39	Q9BQ39	ATP-dependent RNA helicase DDX50	DDX50	0.0558639	1.03948		0.0558639	2.30268	0.0704809	0.223801	-4.86485
3669	0.0607391	0.250355	0.0588013	0.00619029	NA	NA	NA	22	22	22	45.9	45.9	45.9	72.456	0	122.54	729110000	368000000	361110000	Q8N8A6	Q8N8A6	ATP-dependent RNA helicase DDX51	DDX51	0.0940214	1.06734		0.0940214	2.05891	0.0955757	0.260174	-5.18461
5817	0.0908535	0.0745054	0.0153548	0.0173518	NA	NA	NA	18	18	18	38.6	38.6	38.6	67.497	0	117.88	855080000	354280000	500800000	Q9Y2R4	Q9Y2R4	Probable ATP-dependent RNA helicase DDX52	DDX52	0.0495164	1.03492		0.0495164	2.09248	0.0916177	0.253432	-5.14061
3845	-0.0381397	0.0870554	0.0734089	0.126841	NA	NA	NA	29	29	29	46	46	46	98.594	0	152.83	2862900000	1569200000	1293700000	Q8TDD1	Q8TDD1	ATP-dependent RNA helicase DDX54	DDX54	0.0622914	1.04412		0.0622914	1.8849	0.119175	0.29181	-5.41172
3787	0.0536674	-0.0824689	0.0978804	0.0237522	NA	NA	NA	13	13	13	31.7	31.7	31.7	68.546	0	59.735	373900000	202810000	171090000	Q8NHQ9	Q8NHQ9	ATP-dependent RNA helicase DDX55	DDX55	0.0232078	1.01622		0.0232078	0.662095	0.537705	0.69798	-6.75267
5448	-0.314571	-0.203286	-0.24006	-0.197451	NA	NA	NA	38	38	36	23.8	23.8	23	300.95	0	259.83	1209500000	709030000	500430000	Q9P273;Q6N022	Q9P273	Teneurin-3	TENM3	-0.238842	0.847425	1.18005	-0.238842	-8.59225	0.000384671	0.0456175	0.858253
710	-0.0886535	0.0569996	-0.0680901	-0.000678201	NA	NA	NA	16	16	16	19.8	19.8	19.8	106.6	0	56.018	322100000	164390000	157710000	O95786	O95786	Probable ATP-dependent RNA helicase DDX58	DDX58	-0.0251056	0.982749	1.01755	-0.0251056	-0.793012	0.464336	0.63666	-6.65018
1261	-0.0576169	-0.0351061	-0.0231965	-0.0232844	NA	NA	NA	20	20	20	58.6	58.6	58.6	54.416	0	323.31	5224800000	2883600000	2341200000	P26196	P26196	Probable ATP-dependent RNA helicase DDX6	DDX6	-0.034801	0.976166	1.02442	-0.034801	-1.811	0.130955	0.306627	-5.50734
3543	NaN	0.0382958	-0.181313	-0.0278514	NA	NA	NA	6	6	5	5.3	5.3	4.4	197.85	0	12.389	47515000	24326000	23189000	Q8IY21	Q8IY21	Probable ATP-dependent RNA helicase DDX60	DDX60	-0.0569562	0.96129	1.04027	-0.0569562	-1.09324	0.336998	0.526793	-6.21403
2793	-0.0680296	-0.042754	0.0216219	0.0097772	NA	NA	NA	11	11	11	43.9	43.9	43.9	36.067	0	165.81	1893100000	1029700000	863440000	Q16698	Q16698	2,4-dienoyl-CoA reductase, mitochondrial	DECR1	-0.0198461	0.986338	1.01385	-0.0198461	-0.806035	0.457455	0.630657	-6.63919
5238	-0.25858	-0.0494271	0.490878	0.0751904	NA	NA	NA	6	6	6	26.4	26.4	26.4	30.777	0	8.9181	59726000	30245000	29481000	Q9NUI1	Q9NUI1	Peroxisomal 2,4-dienoyl-CoA reductase	DECR2	0.0645153	1.04573		0.0645153	0.517165	0.627477	0.766818	-6.8478
1444	0.0409626	0.0936954	-0.0278661	-0.0258819	NA	NA	NA	16	16	16	42.9	42.9	42.9	42.674	0	128.54	2939200000	1559800000	1379400000	P35659	P35659	Protein DEK	DEK	0.0202275	1.01412		0.0202275	0.693094	0.51965	0.681381	-6.72975
3329	0.209516	0.0159258	0.0668125	-0.0503829	NA	NA	NA	11	11	11	10.4	10.4	10.4	209.24	0	25.759	134110000	74474000	59640000	Q7Z401	Q7Z401	C-myc promoter-binding protein	DENND4A	0.0604678	1.0428		0.0604678	1.29259	0.253616	0.44464	-6.1459
3039	0.113967	0.0630888	-0.0701635	-0.0234458	NA	NA	NA	10	10	10	8.3	8.3	8.3	212.71	0	59.247	81836000	46733000	35103000	Q5VZ89	Q5VZ89	DENN domain-containing protein 4C	DENND4C	0.0208616	1.01457		0.0208616	0.561005	0.599421	0.74656	-6.82118
3101	NaN	-0.0779849	-0.700099	-0.269077	NA	NA	NA	2	2	2	3.7	3.7	3.7	147.09	0.00029621	4.1234	260440000	150700000	109750000	Q6IQ26	Q6IQ26	DENN domain-containing protein 5A	DENND5A	-0.349054	0.785099	1.27372	-0.349054	-2.61193	0.0606506	0.207123	-4.42741
3243	-0.105613	-0.0408827	0.0966667	-0.190355	NA	NA	NA	10	10	10	10.8	10.8	10.8	145.02	0	19.031	98963000	56578000	42385000	Q6ZUT9	Q6ZUT9	DENN domain-containing protein 5B	DENND5B	-0.060046	0.959234	1.0425	-0.060046	-1.18494	0.290188	0.481102	-6.26686
312	0.00100953	-0.0093646	0.0289935	0.0140695	NA	NA	NA	9	9	9	53.5	53.5	53.5	22.092	0	152.06	1776800000	949780000	827070000	O43583	O43583	Density-regulated protein	DENR	0.00867698	1.00603		0.00867698	0.450357	0.671634	0.795672	-6.88461
5842	-0.0854508	-0.13367	0.0236102	0.00460933	NA	NA	NA	12	12	12	51.6	51.6	51.6	35.23	0	69.217	567360000	308950000	258420000	Q9Y315	Q9Y315	Deoxyribose-phosphate aldolase	DERA	-0.0477253	0.967461	1.03363	-0.0477253	-1.3917	0.223749	0.413328	-6.03009
4661	-0.148129	0.00891703	0.0315363	0.00460933	NA	NA	NA	5	5	5	21.9	21.9	21.9	28.8	0	10.331	1038200000	578370000	459800000	Q9BUN8	Q9BUN8	Derlin-1	DERL1	-0.0257666	0.982299	1.01802	-0.0257666	-0.697007	0.5174	0.67953	-6.7268
1112	0.0824301	0.0436244	-0.0430958	-0.0338796	NA	NA	NA	5	1	1	7.4	1.7	1.7	53.535	0.00071963	3.3303	561140000	299360000	261770000	P17661	P17661	Desmin	DES	0.0122698	1.00854		0.0122698	0.41032	0.698855	0.814824	-6.90442
78	0.021764	0.0578315	0.0255958	0.0246034	NA	NA	NA	14	14	14	55.9	55.9	55.9	36.521	0	214.71	1341800000	692240000	649550000	O00273	O00273	DNA fragmentation factor subunit alpha	DFFA	0.0324487	1.02275		0.0324487	1.67947	0.154949	0.334818	-5.6756
392	-0.0344558	-0.0211308	-0.0325953	-0.0466975	NA	NA	NA	17	17	17	40.5	40.5	40.5	54.554	0	132.58	800650000	431550000	369100000	O60443	O60443	Non-syndromic hearing impairment protein 5	DFNA5	-0.0337199	0.976898	1.02365	-0.0337199	-1.81307	0.130611	0.306554	-5.50468
166	-0.204566	-0.284985	-0.0395625	-0.236045	NA	NA	NA	15	15	15	19.7	19.7	19.7	137.46	0	86.213	459640000	252790000	206850000	O14841	O14841	5-oxoprolinase	OPLAH	-0.19129	0.875822	1.14178	-0.19129	-4.21595	0.00869293	0.0908102	-2.5658
3960	0.0630888	0.00288247	0.0746424	0.0583859	NA	NA	NA	8	8	8	16.7	16.7	16.7	86.044	0	9.3294	60134000	30656000	29479000	Q8WYQ5	Q8WYQ5	Microprocessor complex subunit DGCR8	DGCR8	0.0497499	1.03509		0.0497499	2.25819	0.0744744	0.227946	-4.92318
49	-0.248673	-0.050099	-0.188907	-0.277342	NA	NA	NA	2	2	2	7.2	7.2	7.2	39.58	0.00015593	5.5974	138170000	80010000	58161000	O00115	O00115	Deoxyribonuclease-2-alpha	DNASE2	-0.191255	0.875843	1.14176	-0.191255	-4.40087	0.00731345	0.0850271	-2.37269
2809	NaN	-0.613013	-0.160927	-0.254479	NA	NA	NA	3	3	3	18.1	18.1	18.1	32.055	0	33.532	186040000	115810000	70229000	Q16854	Q16854	Deoxyguanosine kinase, mitochondrial	DGUOK	-0.342806	0.788506	1.26822	-0.342806	-3.3849	0.0286317	0.146201	-3.57643
2684	-0.116817	0.0182068	0.0203421	-0.0507116	NA	NA	NA	10	10	10	24.2	24.2	24.2	60.101	0	45.19	1972400000	1069400000	903060000	Q15392	Q15392	Delta(24)-sterol reductase	DHCR24	-0.0322449	0.977897	1.0226	-0.0322449	-1.02956	0.351224	0.539274	-6.43079
5493	-0.0909566	-0.0931094	-0.0412835	-0.0743347	NA	NA	NA	7	7	7	17.1	17.1	17.1	54.489	0	35.685	2182400000	1220000000	962420000	Q9UBM7	Q9UBM7	7-dehydrocholesterol reductase	DHCR7	-0.0749211	0.949394	1.0533	-0.0749211	-3.67022	0.0149033	0.109814	-3.16714
1173	-0.250543	-0.223694	-0.282369	-0.200051	NA	NA	NA	8	8	8	7.1	7.1	7.1	183.56	0	16.13	337800000	184960000	152850000	P20908	P20908	Collagen alpha-1(V) chain	COL5A1	-0.239164	0.847236	1.18031	-0.239164	-10.4798	0.00015148	0.0247609	1.81879
2184	-0.0712545	0.0802483	0.183074	0.0985544	NA	NA	NA	9	9	9	31.1	31.1	31.1	42.867	0	30.679	396840000	204900000	191940000	Q02127	Q02127	Dihydroorotate dehydrogenase (quinone), mitochondrial	DHODH	0.0726555	1.05165		0.0726555	1.60824	0.169741	0.352056	-5.76537
1648	-0.178682	0.0507454	-0.154586	-0.00044731	NA	NA	NA	9	9	9	32	32	32	40.97	0	25.287	186630000	97211000	89421000	P49366	P49366	Deoxyhypusine synthase	DHPS	-0.0707425	0.952148	1.05026	-0.0707425	-1.48064	0.199807	0.387578	-5.92307
4344	0.231187	0.0497701	0.0103502	0.166073	NA	NA	NA	5	5	5	29.7	29.7	29.7	33.909	0	26.149	110730000	53426000	57307000	Q96LJ7	Q96LJ7	Dehydrogenase/reductase SDR family member 1	DHRS1	0.114345	1.08248		0.114345	2.60754	0.048643	0.186333	-4.46783
3204	0.245861	0.0801119	0.0643311	-0.0552015	NA	NA	NA	8	8	8	38.5	38.5	38.5	28.308	0	24.826	377120000	200790000	176330000	Q6UWP2	Q6UWP2	Dehydrogenase/reductase SDR family member 11	DHRS11	0.0837756	1.05979		0.0837756	1.62147	0.166892	0.34889	-5.74879
2388	-0.0817206	0.0054719	0.037312	-0.0404227	NA	NA	NA	15	15	15	79.3	79.3	79.3	29.926	0	184.79	21284000000	11686000000	9597700000	Q13268	Q13268	Dehydrogenase/reductase SDR family member 2, mitochondrial	DHRS2	-0.0198398	0.986342	1.01385	-0.0198398	-0.72712	0.500315	0.664946	-6.70361
4643	0.0783365	0.247077	0.0901759	-2.88934e-05	NA	NA	NA	7	7	7	33.1	33.1	33.1	29.537	0	75.036	471710000	244590000	227120000	Q9BTZ2;Q6PKH6;P0CG22	Q9BTZ2	Dehydrogenase/reductase SDR family member 4	DHRS4	0.10389	1.07467		0.10389	2.34352	0.0670182	0.218034	-4.81136
5851	0.0299829	0.00273846	0.0900404	0.0487942	NA	NA	NA	11	11	11	42.2	42.2	42.2	38.298	0	127.4	1368100000	732690000	635380000	Q9Y394	Q9Y394	Dehydrogenase/reductase SDR family member 7	DHRS7	0.042889	1.03017		0.042889	1.85489	0.123822	0.298181	-5.45063
3093	-0.0432891	0.0254541	0.0411028	0.0514416	NA	NA	NA	6	6	6	25.2	25.2	25.2	35.119	0	16.925	88278000	47684000	40594000	Q6IAN0	Q6IAN0	Dehydrogenase/reductase SDR family member 7B	DHRS7B	0.0186773	1.01303		0.0186773	0.757974	0.483226	0.651628	-6.67905
263	0.0323829	-0.0169061	0.0102069	-0.0168039	NA	NA	NA	29	29	29	44.9	44.9	44.9	90.932	0	173.93	7229000000	3901100000	3327900000	O43143	O43143	Pre-mRNA-splicing factor ATP-dependent RNA helicase DHX15	DHX15	0.00221995	1.00154		0.00221995	0.108874	0.917611	0.948668	-6.99616
369	-0.0507415	0.0775164	-0.0180889	-0.0329052	NA	NA	NA	18	18	18	24.7	24.7	24.7	119.26	0	109.94	573430000	313360000	260080000	O60231	O60231	Putative pre-mRNA-splicing factor ATP-dependent RNA helicase DHX16	DHX16	-0.0060548	0.995812	1.00421	-0.0060548	-0.210119	0.842012	0.907752	-6.97699
3335	-0.0388805	0.0246034	0.0439044	-0.0148785	NA	NA	NA	35	35	34	36.2	36.2	35.4	155.23	0	193.9	1810800000	902540000	908290000	Q7Z478	Q7Z478	ATP-dependent RNA helicase DHX29	DHX29	0.0036872	1.00256		0.0036872	0.158155	0.880631	0.928255	-6.98833
3282	-0.00213675	0.0766959	0.00302647	0.0186342	NA	NA	NA	43	43	43	48.1	48.1	48.1	133.94	0	230.94	2943200000	1486000000	1457200000	Q7L2E3	Q7L2E3	Putative ATP-dependent RNA helicase DHX30	DHX30	0.024055	1.01681		0.024055	1.04574	0.344391	0.533985	-6.41437
3296	-0.0673189	-0.314141	-0.200598	0.0130691	NA	NA	NA	9	9	9	18.8	18.8	18.8	84.418	0	20.436	98630000	54597000	44032000	Q7L7V1	Q7L7V1	Putative pre-mRNA-splicing factor ATP-dependent RNA helicase DHX32	DHX32	-0.142247	0.906107	1.10362	-0.142247	-2.39756	0.0627162	0.210009	-4.74069
3772	-0.206196	-0.141542	-0.118022	-0.296846	NA	NA	NA	5	5	5	18.7	18.7	18.7	34.69	0	35.021	365500000	161870000	203630000	Q8NFV4	Q8NFV4	Alpha/beta hydrolase domain-containing protein 11	ABHD11	-0.190652	0.87621	1.14128	-0.190652	-5.27409	0.00343747	0.068876	-1.52972
2511	NaN	0.208642	-0.0579322	-0.0473832	NA	NA	NA	10	10	10	16.7	16.7	16.7	128.12	0	16.357	73296000	33970000	39326000	Q14147	Q14147	Probable ATP-dependent RNA helicase DHX34	DHX34	0.0344422	1.02416		0.0344422	0.517199	0.632884	0.77138	-6.70009
4970	-0.636347	0.0312541	-0.905899	NaN	NA	NA	NA	7	7	7	12.8	12.8	12.8	78.909	0.00015368	5.1569	54713000	32587000	22126000	Q9H5Z1	Q9H5Z1	Probable ATP-dependent RNA helicase DHX35	DHX35	-0.503664	0.705313	1.41781	-0.503664	-2.51135	0.067362	0.218889	-4.54481
4913	0.0236102	0.0110662	0.00374607	0.0270125	NA	NA	NA	27	27	26	34.5	34.5	33.6	114.76	0	204.03	1577600000	835340000	742250000	Q9H2U1	Q9H2U1	ATP-dependent RNA helicase DHX36	DHX36	0.0163587	1.0114		0.0163587	0.878007	0.420807	0.602355	-6.57605
3546	0.0839282	0.255078	-0.051758	0.115965	NA	NA	NA	23	23	23	28.2	28.2	28.2	129.54	0	57.74	443390000	245530000	197860000	Q8IY37	Q8IY37	Probable ATP-dependent RNA helicase DHX37	DHX37	0.100803	1.07237		0.100803	1.92172	0.113719	0.283616	-5.36385
4006	0.101247	0.0250289	-0.0351357	0.00302647	NA	NA	NA	32	32	32	33.9	33.9	33.9	140.5	0	181.57	1157300000	621480000	535790000	Q92620	Q92620	Pre-mRNA-splicing factor ATP-dependent RNA helicase PRP16	DHX38	0.0235417	1.01645		0.0235417	0.81553	0.452487	0.62652	-6.63109
3524	-0.015695	0.0172092	0.0067647	-0.0235777	NA	NA	NA	11	11	11	17.2	17.2	17.2	88.559	0	49.843	284090000	152930000	131150000	Q8IX18	Q8IX18	Probable ATP-dependent RNA helicase DHX40	DHX40	-0.0038247	0.997352	1.00265	-0.0038247	-0.195071	0.853149	0.913875	-6.9806
3128	0.0705267	0.0197731	0.0323829	0.139862	NA	NA	NA	22	20	20	22.4	20.9	20.9	155.6	0	117.87	340330000	183580000	156750000	Q6P158	Q6P158	Putative ATP-dependent RNA helicase DHX57	DHX57	0.0656362	1.04655		0.0656362	2.359	0.065754	0.216289	-4.7911
2557	0.0159258	0.000144286	-0.101536	-0.0140333	NA	NA	NA	29	29	29	35.2	35.2	35.2	139.31	0	102.56	796830000	432070000	364750000	Q14562	Q14562	ATP-dependent RNA helicase DHX8	DHX8	-0.0248748	0.982906	1.01739	-0.0248748	-0.907771	0.406333	0.590765	-6.54879
2273	-0.0150826	-0.035387	-0.0404375	-0.0207502	NA	NA	NA	52	52	52	52.2	52.2	52.2	140.96	0	323.31	22841000000	12492000000	10350000000	Q08211	Q08211	ATP-dependent RNA helicase A	DHX9	-0.0279143	0.980837	1.01954	-0.0279143	-1.49	0.197436	0.385441	-5.91166
5101	-0.172636	-0.251539	-0.238459	-0.0962367	NA	NA	NA	10	10	10	25.8	25.8	25.8	81.855	0	73.005	166880000	95573000	71303000	Q9HCM4	Q9HCM4	Band 4.1-like protein 5	EPB41L5	-0.189718	0.876777	1.14054	-0.189718	-5.70914	0.00244097	0.0631057	-1.14909
410	-0.0177529	0.0418037	0.0107799	-0.0087548	NA	NA	NA	41	41	40	39.5	39.5	39.5	141.35	0	285.8	4104000000	2198700000	1905300000	O60610	O60610	Protein diaphanous homolog 1	DIAPH1	0.00651897	1.00453		0.00651897	0.312447	0.76753	0.861925	-6.94553
996	-0.25159	-0.249068	-0.203253	-0.28817	NA	NA	NA	18	18	18	24.3	24.3	24.3	108.53	0	110.86	970060000	542680000	427380000	P12109	P12109	Collagen alpha-1(VI) chain	COL6A1	-0.24802	0.842051	1.18758	-0.24802	-10.9405	0.000123545	0.0225338	2.02221
5222	0.118094	0.0996318	-0.111165	0.0775164	NA	NA	NA	18	18	18	20	20	20	136.92	0	34.111	419650000	219060000	200590000	Q9NSV4	Q9NSV4	Protein diaphanous homolog 3	DIAPH3	0.0460193	1.03241		0.0460193	1.01691	0.356644	0.545934	-6.4435
5753	-0.104635	-0.150161	0.0057592	-0.0352243	NA	NA	NA	18	18	18	12.3	12.3	12.3	218.68	0	36.512	233150000	93576000	139580000	Q9UPY3	Q9UPY3	Endoribonuclease Dicer	DICER1	-0.0710653	0.951935	1.05049	-0.0710653	-2.17176	0.0829428	0.241404	-5.03659
2905	-0.203701	-0.242499	-0.279827	-0.271165	NA	NA	NA	14	14	14	61.2	61.2	61.2	42.78	0	198.6	1241500000	711800000	529660000	Q53T59	Q53T59	HCLS1-binding protein 3	HS1BP3	-0.249298	0.841306	1.18863	-0.249298	-11.0486	0.000117907	0.0225338	2.06843
3061	-0.0374584	0.0970713	0.0204844	0.0625362	NA	NA	NA	20	20	20	32.4	32.4	32.4	87.054	0	82.966	714670000	372570000	342110000	Q68CQ4	Q68CQ4	Digestive organ expansion factor homolog	DIEXF	0.0356584	1.02502		0.0356584	1.22906	0.274658	0.466217	-6.21795
582	-0.180005	-0.187066	-0.0698304	-0.317157	NA	NA	NA	18	18	18	25.4	25.4	25.4	99.984	0	44.818	411560000	235000000	176560000	O76074	O76074	cGMP-specific 3,5-cyclic phosphodiesterase	PDE5A	-0.188515	0.877509	1.13959	-0.188515	-4.33366	0.00778314	0.0859176	-2.44226
2575	-0.260878	-0.153992	0.0130691	-0.382852	NA	NA	NA	11	10	6	9.6	9	6	170.37	0	18.528	120470000	66922000	53546000	Q14689	Q14689	Disco-interacting protein 2 homolog A	DIP2A	-0.196163	0.872869	1.14565	-0.196163	-2.88128	0.035263	0.161081	-4.11825
1721	-0.157335	-0.282158	-0.125809	-0.188628	NA	NA	NA	17	17	17	40.3	40.3	40.3	67.404	0	118.6	1477200000	818560000	658620000	P50895	P50895	Basal cell adhesion molecule	BCAM	-0.188482	0.877528	1.13956	-0.188482	-5.88684	0.00213474	0.0619302	-1.00052
5809	-0.00109689	0.0366088	0.00230651	-0.0178406	NA	NA	NA	29	29	29	39.8	39.8	39.8	109	0	218.28	1903600000	1027500000	876140000	Q9Y2L1	Q9Y2L1	Exosome complex exonuclease RRP44	DIS3	0.00499446	1.00347		0.00499446	0.24701	0.814892	0.892515	-6.96703
3555	0.0480967	-0.10611	-0.111072	0.00733906	NA	NA	NA	15	15	15	19.9	19.9	19.9	99.278	0	69.882	331170000	173420000	157750000	Q8IYB7	Q8IYB7	DIS3-like exonuclease 2	DIS3L2	-0.0404366	0.972361	1.02842	-0.0404366	-1.11391	0.316836	0.508418	-6.34349
430	0.136716	0.0550568	0.0731348	0.0851526	NA	NA	NA	20	20	20	47.3	47.3	47.3	57.673	0	165.35	2204100000	1119000000	1085100000	O60832	O60832	H/ACA ribonucleoprotein complex subunit 4	DKC1	0.087515	1.06254		0.087515	3.84961	0.0124216	0.103622	-2.96425
954	-0.00879832	-0.0583227	0.024887	-0.033348	NA	NA	NA	20	20	20	41.1	41.1	41.1	68.996	0	136.47	4495100000	2427700000	2067400000	P10515	P10515	Dihydrolipoyllysine-residue acetyltransferase component of pyruvate dehydrogenase complex, mitochondrial	DLAT	-0.0188955	0.986988	1.01318	-0.0188955	-0.827289	0.44639	0.621772	-6.62096
919	-0.104728	0.0374524	0.033793	-0.0314595	NA	NA	NA	13	13	13	30.5	30.5	30.5	54.177	0	75.209	4488900000	2471400000	2017500000	P09622	P09622	Dihydrolipoyl dehydrogenase, mitochondrial	DLD	-0.0162355	0.988809	1.01132	-0.0162355	-0.509941	0.632172	0.770861	-6.852
2335	-0.00118347	0.063641	0.0241777	-0.0642537	NA	NA	NA	21	21	21	37.8	37.8	37.8	100.45	0	125.81	1416300000	757040000	659230000	Q12959;Q15700;P78352;Q92796	Q12959	Disks large homolog 1	DLG1	0.00559538	1.00389		0.00559538	0.201787	0.848174	0.9105	-6.97902
3848	0.215492	-0.0761891	0.0426443	0.354903	NA	NA	NA	11	11	11	7.5	7.5	7.5	213.87	0	14.868	92757000	46238000	46519000	Q8TDM6	Q8TDM6	Disks large homolog 5	DLG5	0.134213	1.09749		0.134213	1.75858	0.14003	0.318145	-5.57474
3793	-0.238374	-0.167005	-0.366429	-0.235348	NA	NA	NA	19	19	19	18.2	18.2	18.2	196.37	0	114.28	137560000	82896000	54666000	Q8NI35	Q8NI35	InaD-like protein	INADL	-0.251789	0.839854	1.19068	-0.251789	-6.76103	0.00115324	0.0538148	-0.322655
4637	-0.237098	-0.211281	-0.193932	-0.378757	NA	NA	NA	10	10	10	29.4	29.4	29.4	55.819	0	42.505	189320000	108190000	81132000	Q9BTV5	Q9BTV5	Fibronectin type III and SPRY domain-containing protein 1	FSD1	-0.255267	0.837832	1.19356	-0.255267	-6.79291	0.00112906	0.0538148	-0.299491
1464	-0.0836304	-0.0673189	-0.0875954	-0.0279397	NA	NA	NA	11	11	11	33.1	33.1	33.1	48.755	0	126.7	3653900000	2007200000	1646700000	P36957	P36957	Dihydrolipoyllysine-residue succinyltransferase component of 2-oxoglutarate dehydrogenase complex, mitochondrial	DLST	-0.0666211	0.954872	1.04726	-0.0666211	-3.16718	0.0255157	0.138527	-3.76303
5136	0.0589399	0.00331442	0.0485151	-0.00501486	NA	NA	NA	9	9	9	31.3	31.3	31.3	52.992	0	53.825	391870000	211970000	179900000	Q9NPF5	Q9NPF5	DNA methyltransferase 1-associated protein 1	DMAP1	0.0264386	1.01849		0.0264386	1.20013	0.284754	0.475481	-6.25013
2733	-0.275909	-0.262781	-0.256115	-0.245249	NA	NA	NA	10	10	9	28.4	28.4	26.7	56.593	0	29.638	363610000	190040000	173570000	Q15742	Q15742	NGFI-A-binding protein 2	NAB2	-0.260014	0.83508	1.19749	-0.260014	-13.814	4.05389e-05	0.0204493	3.08095
3847	-0.0942024	-0.182377	0.144568	-0.315379	NA	NA	NA	11	11	11	6.1	6.1	6.1	339.64	0	18.77	236180000	127950000	108230000	Q8TDJ6	Q8TDJ6	DmX-like protein 2	DMXL2	-0.111848	0.925402	1.08061	-0.111848	-1.43757	0.211077	0.400187	-5.97522
1738	-0.176071	0.0949116	0.14952	0.133564	NA	NA	NA	12	12	12	15.5	15.5	15.5	120.41	0	31.25	127960000	63820000	64136000	P51530	P51530	DNA replication ATP-dependent helicase/nuclease DNA2;DNA replication nuclease DNA2;DNA replication ATP-dependent helicase DNA2	DNA2	0.0504812	1.03561		0.0504812	0.8091	0.455847	0.629731	-6.63658
5285	-0.0787922	-0.0107447	-0.0281604	-0.0436905	NA	NA	NA	8	8	8	13.9	13.9	13.9	91.113	0	38.938	163340000	84754000	78590000	Q9NVR5	Q9NVR5	Protein kintoun	DNAAF2	-0.0403469	0.972421	1.02836	-0.0403469	-1.88709	0.118843	0.29135	-5.40888
3453	-0.0053334	-0.0437649	-0.0677271	-0.0738942	NA	NA	NA	27	27	27	47.3	47.3	47.3	93.52	0	170.12	1446300000	786750000	659580000	Q86Y56	Q86Y56	Dynein assembly factor 5, axonemal	DNAAF5	-0.0476799	0.967491	1.0336	-0.0476799	-2.18391	0.0816929	0.239379	-5.02065
3843	-0.0383323	-0.0754288	0.0130691	-0.0582176	NA	NA	NA	5	5	5	1.7	1.7	1.7	470.77	0.0032272	2.6653	336800000	175900000	160900000	Q8TD57	Q8TD57	Dynein heavy chain 3, axonemal	DNAH3	-0.0397274	0.972839	1.02792	-0.0397274	-1.68874	0.153122	0.333243	-5.66385
1375	0.0396999	0.0387171	0.042084	0.109294	NA	NA	NA	16	16	16	57.7	57.7	57.7	44.868	0	306.56	6266100000	3311000000	2955100000	P31689	P31689	DnaJ homolog subfamily A member 1	DNAJA1	0.0574487	1.04062		0.0574487	2.53918	0.0528031	0.193252	-4.5563
435	0.0253123	0.0354831	-0.0239444	-0.00659373	NA	NA	NA	18	18	18	54.9	54.9	54.9	45.745	0	175.72	3876500000	2480700000	1395800000	O60884	O60884	DnaJ homolog subfamily A member 2	DNAJA2	0.00756432	1.00526		0.00756432	0.358339	0.734975	0.841881	-6.92757
4220	0.0124972	-0.0201795	-0.0536884	0.248535	NA	NA	NA	8	8	8	26.5	26.5	26.5	52.488	0	35.002	347740000	188740000	159000000	Q96EY1	Q96EY1	DnaJ homolog subfamily A member 3, mitochondrial	DNAJA3	0.0467911	1.03296		0.0467911	0.826789	0.446648	0.621772	-6.6214
1251	0.015212	-0.0404969	0.0908535	-0.0144122	NA	NA	NA	15	15	14	42.4	42.4	38.8	38.044	0	84.595	2289500000	1267600000	1022000000	P25685	P25685	DnaJ homolog subfamily B member 1	DNAJB1	0.0127891	1.0089		0.0127891	0.446116	0.674491	0.797227	-6.88679
5502	0.0136409	-0.053913	-0.00359677	-0.0522665	NA	NA	NA	10	10	10	30.4	30.4	30.4	40.513	0	77.127	1767100000	967210000	799850000	Q9UBS4	Q9UBS4	DnaJ homolog subfamily B member 11	DNAJB11	-0.0240338	0.983479	1.0168	-0.0240338	-1.06561	0.336154	0.526413	-6.39399
5355	-0.00704309	0.0244615	0.0127833	-0.00433462	NA	NA	NA	9	9	9	37.1	37.1	37.1	41.818	0	70.916	517570000	272600000	244960000	Q9NXW2	Q9NXW2	DnaJ homolog subfamily B member 12	DNAJB12	0.00646677	1.00449		0.00646677	0.339462	0.748294	0.850094	-6.93524
3820	-0.0335105	-0.137219	-0.131692	0.146134	NA	NA	NA	4	4	4	11.3	11.3	11.3	42.515	0	6.1556	84115000	44928000	39186000	Q8TBM8	Q8TBM8	DnaJ homolog subfamily B member 14	DNAJB14	-0.0390719	0.973281	1.02745	-0.0390719	-0.712922	0.508321	0.671396	-6.71464
1252	-0.107119	-0.206429	-0.121079	-0.0442111	NA	NA	NA	12	12	11	42.3	42.3	39.2	35.58	0	40.989	1051200000	563620000	487560000	P25686	P25686	DnaJ homolog subfamily B member 2	DNAJB2	-0.11971	0.920373	1.08652	-0.11971	-3.76632	0.0135095	0.106252	-3.05781
5519	0.0244615	-0.0380508	-0.146787	0.0214797	NA	NA	NA	12	11	11	43.6	40.1	40.1	37.806	0	40.201	605310000	323660000	281660000	Q9UDY4	Q9UDY4	DnaJ homolog subfamily B member 4	DNAJB4	-0.0347242	0.976218	1.02436	-0.0347242	-0.96012	0.38184	0.569651	-6.4993
569	-0.0610894	0.0399806	-0.0817054	0.00662125	NA	NA	NA	13	13	13	48.6	48.6	48.6	39.133	0	27.564	436670000	246850000	189820000	O75953	O75953	DnaJ homolog subfamily B member 5	DNAJB5	-0.0240482	0.983469	1.01681	-0.0240482	-0.837375	0.44121	0.617636	-6.61219
468	0.0909888	0.0384361	0.0779266	0.123401	NA	NA	NA	7	6	6	21.8	18.7	18.7	36.087	0	21.271	493840000	271400000	222440000	O75190;Q8WWF6;Q8NHS0;Q7Z6W7	O75190	DnaJ homolog subfamily B member 6	DNAJB6	0.0826881	1.05899		0.0826881	3.63358	0.0154778	0.111307	-3.20922
4331	0.0568609	0.000865329	0.0563061	-0.125935	NA	NA	NA	13	13	13	30.1	30.1	30.1	63.882	0	61.649	337350000	175510000	161850000	Q96KC8	Q96KC8	DnaJ homolog subfamily C member 1	DNAJC1	-0.00297567	0.99794	1.00206	-0.00297567	-0.0778611	0.941011	0.961032	-6.99961
3526	0.000144286	0.00762616	0.0473989	-0.00964047	NA	NA	NA	21	21	21	37.1	37.1	37.1	91.079	0	100.24	1112300000	592790000	519460000	Q8IXB1	Q8IXB1	DnaJ homolog subfamily C member 10	DNAJC10	0.0113822	1.00792		0.0113822	0.552228	0.604977	0.750236	-6.82666
3239	-0.245762	-0.221051	-0.156418	-0.122554	NA	NA	NA	9	9	9	43.7	43.7	43.7	37.976	0	70.546	503020000	288840000	214170000	Q6ZSR9	Q6ZSR9	Uncharacterized protein FLJ45252	NA	-0.186446	0.878768	1.13796	-0.186446	-6.49959	0.00137652	0.0549039	-0.516597
462	-0.023915	-0.0689373	-0.0127374	-0.0440921	NA	NA	NA	53	53	53	32.3	32.3	32.3	254.41	0	229.91	2602800000	1393200000	1209600000	O75165	O75165	DnaJ homolog subfamily C member 13	DNAJC13	-0.0374205	0.974396	1.02628	-0.0374205	-1.82099	0.129296	0.304846	-5.49446
5277	-0.117114	0.0285691	0.102725	0.0903115	NA	NA	NA	7	7	7	34.9	34.9	34.9	34.687	0	53.059	194800000	106650000	88145000	Q9NVM6	Q9NVM6	DnaJ homolog subfamily C member 17	DNAJC17	0.0261229	1.01827		0.0261229	0.602134	0.573798	0.726932	-6.79448
4177	0.0395595	-0.00752163	NaN	-0.347674	NA	NA	NA	5	5	5	50	50	50	12.498	0	21.106	149270000	81249000	68025000	Q96DA6	Q96DA6	Mitochondrial import inner membrane translocase subunit TIM14	DNAJC19	-0.105212	0.929668	1.07565	-0.105212	-1.16471	0.310214	0.500605	-6.13871
4477	0.0210533	0.0913952	-0.0203551	0.0147838	NA	NA	NA	19	19	19	39	39	39	71.996	0	137.31	1445400000	769350000	676070000	Q99543	Q99543	DnaJ homolog subfamily C member 2;DnaJ homolog subfamily C member 2, N-terminally processed	DNAJC2	0.0267193	1.01869		0.0267193	1.0371	0.348024	0.536419	-6.42315
2927	-0.0257497	0.0794293	-0.00996002	-0.129324	NA	NA	NA	8	8	8	23.9	23.9	23.9	62.027	0	88.149	656730000	354460000	302270000	Q5F1R6	Q5F1R6	DnaJ homolog subfamily C member 21	DNAJC21	-0.0214011	0.985275	1.01494	-0.0214011	-0.562579	0.598427	0.746091	-6.82019
2381	-0.0581274	0.105544	0.219711	0.110096	NA	NA	NA	8	8	8	24.4	24.4	24.4	57.579	0	43.766	304880000	161730000	143150000	Q13217	Q13217	DnaJ homolog subfamily C member 3	DNAJC3	0.0943059	1.06755		0.0943059	1.9531	0.109273	0.278618	-5.32296
4936	-0.0398442	0.0750534	0.00561564	0.0942361	NA	NA	NA	5	5	5	53	53	53	22.149	0	39.748	167920000	90990000	76929000	Q9H3Z4	Q9H3Z4	DnaJ homolog subfamily C member 5	DNAJC5	0.0337652	1.02368		0.0337652	1.11431	0.316683	0.508418	-6.34308
4493	-0.00187669	0.137766	0.0629506	0.052555	NA	NA	NA	29	29	29	61.1	61.1	61.1	56.44	0	211.19	2474800000	1292700000	1182100000	Q99615	Q99615	DnaJ homolog subfamily C member 7	DNAJC7	0.0628487	1.04453		0.0628487	2.17696	0.0824057	0.240884	-5.02978
565	-0.0742284	0.0344974	0.0280033	-0.0219802	NA	NA	NA	13	13	13	55.7	55.7	55.7	29.841	0	141.56	3704700000	2016500000	1688200000	O75937	O75937	DnaJ homolog subfamily C member 8	DNAJC8	-0.00842697	0.994176	1.00586	-0.00842697	-0.314004	0.766416	0.86143	-6.94496
3954	-0.00507277	-0.0987991	0.0593554	0.0825664	NA	NA	NA	12	12	12	58.1	58.1	58.1	29.909	0	143.35	2990800000	1598300000	1392400000	Q8WXX5	Q8WXX5	DnaJ homolog subfamily C member 9	DNAJC9	0.00951248	1.00662		0.00951248	0.260327	0.805172	0.88664	-6.96305
925	-0.11466	-0.0987991	-0.293129	-0.236571	NA	NA	NA	11	11	11	31.8	31.8	31.8	55.36	0	30.485	248790000	137910000	110880000	P09914;Q5T764	P09914	Interferon-induced protein with tetratricopeptide repeats 1	IFIT1	-0.18579	0.879168	1.13744	-0.18579	-4.51995	0.00655976	0.0811318	-2.25113
1638	0.0251707	0.0352017	-0.0433634	NaN	NA	NA	NA	4	4	4	23.2	23.2	23.2	33.892	0	17.849	58257000	29997000	28260000	P49184	P49184	Deoxyribonuclease-1-like 1	DNASE1L1	0.00566967	1.00394		0.00566967	0.193032	0.856541	0.915258	-6.8377
774	-0.191063	-0.260688	-0.247714	-0.344007	NA	NA	NA	9	9	9	61.7	61.7	61.7	20.159	0	54.569	3238100000	1928500000	1309600000	P02511	P02511	Alpha-crystallin B chain	CRYAB	-0.260868	0.834586	1.1982	-0.260868	-8.51847	0.000400399	0.0460966	0.815969
4348	0.101784	NaN	-0.0479051	-0.0327133	NA	NA	NA	5	5	5	1.8	1.8	1.8	533.64	0.0092228	2.0083	614920000	345200000	269710000	Q96M86	Q96M86	Dynein heavy chain domain-containing protein 1	DNHD1	0.0070552	1.0049		0.0070552	0.170715	0.872913	0.923453	-6.8427
1052	-0.120765	-0.224351	-0.149633	-0.246584	NA	NA	NA	32	32	30	61.1	61.1	57	81.744	0	255.89	2469100000	1449100000	1020000000	P14923	P14923	Junction plakoglobin	JUP	-0.185333	0.879446	1.13708	-0.185333	-6.26653	0.00161986	0.058315	-0.695646
95	-0.0940638	0.0129261	-0.0475024	-0.0562061	NA	NA	NA	42	42	42	75.1	75.1	75.1	81.876	0	323.31	8612200000	4705800000	3906400000	O00429	O00429	Dynamin-1-like protein	DNM1L	-0.0462115	0.968476	1.03255	-0.0462115	-1.84273	0.125757	0.300542	-5.46637
2843	-0.205281	-0.0677271	-0.139236	-0.32829	NA	NA	NA	3	3	3	15.9	15.9	15.9	24.826	0	6.5515	33981000	19395000	14586000	Q32NC0	Q32NC0	UPF0711 protein C18orf21	C18orf21	-0.185134	0.879568	1.13692	-0.185134	-3.94545	0.0112924	0.0999948	-2.85794
3951	-0.202871	-0.303739	-0.360731	-0.181411	NA	NA	NA	10	10	10	9.7	9.7	9.7	183.3	0	15.799	89685000	49569000	40117000	Q8WXG6	Q8WXG6	MAP kinase-activating death domain protein	MADD	-0.262188	0.833822	1.1993	-0.262188	-6.95158	0.0010173	0.0516988	-0.185719
1263	0.130799	0.0582473	0.0418037	0.0901759	NA	NA	NA	52	52	52	40.5	40.5	40.5	183.16	0	323.31	10960000000	5986500000	4973900000	P26358	P26358	DNA (cytosine-5)-methyltransferase 1	DNMT1	0.0802565	1.05721		0.0802565	3.37906	0.0202449	0.126434	-3.50729
6024	-0.0097131	-0.0746842	-0.109499	0.0335111	NA	NA	NA	13	13	13	23.6	23.6	23.6	101.86	0	66.039	223580000	100500000	123070000	Q9Y6K1	Q9Y6K1	DNA (cytosine-5)-methyltransferase 3A	DNMT3A	-0.0400963	0.97259	1.02818	-0.0400963	-1.29546	0.252702	0.443512	-6.14261
5666	0.00647761	-0.559728	-0.0839668	NaN	NA	NA	NA	4	4	4	13.9	13.9	13.9	52.428	0	6.2981	41734000	21630000	20104000	Q9ULA0	Q9ULA0	Aspartyl aminopeptidase	DNPEP	-0.212406	0.863097	1.15862	-0.212406	-1.6627	0.173316	0.356693	-5.56649
314	0.0806577	-0.166179	-0.239822	0.0203421	NA	NA	NA	4	4	4	34.5	34.5	34.5	19.108	0	12.884	230720000	125950000	104770000	O43598	O43598	2-deoxynucleoside 5-phosphate N-hydrolase 1	DNPH1	-0.0762503	0.94852	1.05427	-0.0762503	-1.23197	0.273659	0.465304	-6.21469
4883	-0.00447927	0.0727232	0.159113	0.0747794	NA	NA	NA	7	7	7	33.4	33.4	33.4	37.013	0	41.285	222270000	118340000	103930000	Q9H147	Q9H147	Deoxynucleotidyltransferase terminal-interacting protein 1	DNTTIP1	0.0755341	1.05375		0.0755341	2.37555	0.0644314	0.213789	-4.76946
3000	-0.231515	-0.167053	-0.248931	-0.0886995	NA	NA	NA	7	7	7	16.8	16.8	16.8	66.851	0	16.526	165980000	96816000	69165000	Q5TAQ9	Q5TAQ9	DDB1- and CUL4-associated factor 8	DCAF8	-0.18405	0.880229	1.13607	-0.18405	-5.4617	0.00295815	0.0661932	-1.36256
2523	0.0150693	0.0119249	0.0839282	0.012068	NA	NA	NA	23	23	22	16.8	16.8	16.2	215.34	0	68.369	443680000	238480000	205200000	Q14185	Q14185	Dedicator of cytokinesis protein 1	DOCK1	0.0307476	1.02154		0.0307476	1.34653	0.236927	0.427615	-6.08335
4142	0.0287106	-0.00251245	-0.03484	0.104337	NA	NA	NA	15	15	14	9.6	9.6	9.1	249.53	0	23.259	495730000	264710000	231020000	Q96BY6	Q96BY6	Dedicator of cytokinesis protein 10	DOCK10	0.0239238	1.01672		0.0239238	0.81072	0.454999	0.628703	-6.6352
4994	-0.0638162	-0.107834	-0.00458063	-0.141526	NA	NA	NA	14	13	13	9.6	9	9	215.31	0	22.138	293270000	159790000	133480000	Q9H7D0	Q9H7D0	Dedicator of cytokinesis protein 5	DOCK5	-0.0794392	0.946425	1.05661	-0.0794392	-2.70248	0.0434528	0.176339	-4.34568
4283	-0.11713	-0.107648	0.175173	0.454176	NA	NA	NA	11	9	9	7.7	6.6	6.6	229.56	0	16.812	71900000	38584000	33316000	Q96HP0	Q96HP0	Dedicator of cytokinesis protein 6	DOCK6	0.101143	1.07262		0.101143	0.939257	0.391455	0.578007	-6.51926
4363	-0.0477559	0.00360232	-0.060939	-0.00604312	NA	NA	NA	40	40	37	26.4	26.4	24.8	242.56	0	133.78	1643800000	902560000	741280000	Q96N67	Q96N67	Dedicator of cytokinesis protein 7	DOCK7	-0.0277839	0.980926	1.01944	-0.0277839	-1.26866	0.261362	0.451504	-6.17326
4648	-0.028381	0.0927488	-0.0894976	-0.0123881	NA	NA	NA	8	8	8	52.3	52.3	52.3	32.904	0	59.679	177070000	95004000	82068000	Q9BU89	Q9BU89	Deoxyhypusine hydroxylase	DOHH	-0.00937947	0.99352	1.00652	-0.00937947	-0.270131	0.798042	0.882458	-6.95999
4506	-0.0717244	-0.0428283	0.0888201	-0.0083485	NA	NA	NA	10	10	10	40.5	40.5	40.5	52.391	0	49.182	382950000	194130000	188820000	Q99704	Q99704	Docking protein 1	DOK1	-0.00852028	0.994112	1.00592	-0.00852028	-0.259903	0.805481	0.88664	-6.96318
4691	-0.0763716	0.105008	-0.0771019	-0.092617	NA	NA	NA	6	6	6	36.5	36.5	36.5	23.239	0	8.6383	109160000	63875000	45284000	Q9BVM2	Q9BVM2	Protein DPCD	DPCD	-0.0352706	0.975849	1.02475	-0.0352706	-0.862258	0.428627	0.607649	-6.59021
4027	-0.0292788	-0.126738	-0.0221413	-0.0793103	NA	NA	NA	14	14	14	44.8	44.8	44.8	44.155	0	90.101	1237800000	681020000	556750000	Q92785	Q92785	Zinc finger protein ubi-d4	DPF2	-0.0643671	0.956365	1.04563	-0.0643671	-2.44694	0.059046	0.20383	-4.67624
4784	-0.590332	-0.00575336	-0.217524	-0.0624447	NA	NA	NA	4	4	4	12	12	12	48.805	0	8.1041	74944000	42528000	32416000	Q9BZG8	Q9BZG8	Diphthamide biosynthesis protein 1	DPH1	-0.219014	0.859153	1.16394	-0.219014	-2.09682	0.0911189	0.252676	-5.13492
4558	-0.0161618	-0.301799	-0.0267634	-0.132056	NA	NA	NA	7	7	7	25.4	25.4	25.4	52.082	0	57.282	208860000	87051000	121810000	Q9BQC3	Q9BQC3	Diphthamide biosynthesis protein 2	DPH2	-0.119195	0.920701	1.08613	-0.119195	-2.17257	0.0828588	0.241404	-5.03553
4912	-0.0254266	0.125387	-0.0845174	0.054779	NA	NA	NA	9	9	9	39.3	39.3	39.3	31.651	0	77.707	636980000	346890000	290090000	Q9H2P9	Q9H2P9	Diphthine synthase	DPH5	0.0175555	1.01224		0.0175555	0.436725	0.680841	0.801895	-6.89155
3299	-0.0405562	NaN	0.0724488	-0.192118	NA	NA	NA	5	5	5	22.8	22.8	22.8	30.306	0	10.687	63769000	36137000	27632000	Q7L8W6	Q7L8W6	Diphthine--ammonia ligase	DPH6	-0.0534085	0.963657	1.03771	-0.0534085	-0.89581	0.422057	0.60274	-6.40788
421	0.0231843	-0.0168331	-0.000649381	0.081476	NA	NA	NA	10	10	10	51.2	51.2	51.2	29.634	0	40.164	1727900000	919700000	808220000	O60762	O60762	Dolichol-phosphate mannosyltransferase subunit 1	DPM1	0.0217945	1.01522		0.0217945	0.880883	0.419391	0.601346	-6.57345
5475	0.0553346	-0.0522216	0.113034	0.0354831	NA	NA	NA	2	2	2	23.9	23.9	23.9	10.094	0	7.3739	574600000	308860000	265750000	Q9P2X0	Q9P2X0	Dolichol-phosphate mannosyltransferase subunit 3	DPM3	0.0379075	1.02662		0.0379075	1.17227	0.294791	0.485583	-6.28073
5362	-0.0570465	-0.0689826	-0.0989844	-0.0775738	NA	NA	NA	25	25	25	48.6	48.6	48.6	82.588	0	306.09	4617500000	2545500000	2072000000	Q9NY33	Q9NY33	Dipeptidyl peptidase 3	DPP3	-0.0756468	0.948917	1.05383	-0.0756468	-3.8963	0.0118561	0.101878	-2.91228
5562	-0.0987527	-0.174784	0.0945064	-0.0569864	NA	NA	NA	5	5	5	14	14	14	54.341	0	9.4794	122920000	68457000	54465000	Q9UHL4	Q9UHL4	Dipeptidyl peptidase 2	DPP7	-0.0590042	0.959926	1.04175	-0.0590042	-1.23258	0.273451	0.465243	-6.21401
3383	-0.0526705	0.114634	-0.0293083	-0.0281015	NA	NA	NA	14	14	14	25.1	25.1	25.1	98.262	0	115.12	487480000	258290000	229180000	Q86TI2	Q86TI2	Dipeptidyl peptidase 9	DPP9	0.00113842	1.00079		0.00113842	0.0325544	0.975311	0.984098	-7.00259
2833	-0.134461	-0.116426	0.0244615	0.0234683	NA	NA	NA	6	6	6	11.7	11.7	11.7	77.318	0	9.5894	255880000	138570000	117310000	Q2PZI1;Q6NUT2	Q2PZI1	Probable C-mannosyltransferase DPY19L1	DPY19L1	-0.0507393	0.965441	1.0358	-0.0507393	-1.32172	0.244472	0.434872	-6.11227
4797	-0.119197	0.0899048	-0.131882	0.0126402	NA	NA	NA	4	4	4	56.6	56.6	56.6	11.25	0	38.228	847770000	456600000	391170000	Q9C005	Q9C005	Protein dpy-30 homolog	DPY30	-0.0371335	0.974589	1.02607	-0.0371335	-0.814903	0.452814	0.626829	-6.63163
2775	-0.0910795	-0.0475919	-0.10245	-0.0691945	NA	NA	NA	25	25	21	69.1	69.1	59.1	62.293	0	323.31	14589000000	8085600000	6503300000	Q16555	Q16555	Dihydropyrimidinase-related protein 2	DPYSL2	-0.077579	0.947647	1.05525	-0.077579	-3.78874	0.0132062	0.10593	-3.03251
4978	-0.298708	-0.0962522	-0.101366	-0.232515	NA	NA	NA	8	8	8	17.5	17.5	17.5	74.777	0	17.194	176910000	94951000	81959000	Q9H6R3	Q9H6R3	Acyl-CoA synthetase short-chain family member 3, mitochondrial	ACSS3	-0.18221	0.881352	1.13462	-0.18221	-4.22772	0.00859661	0.090737	-2.55335
130	0.0549179	-0.0652193	-0.0946337	-0.0316364	NA	NA	NA	14	14	14	39.2	39.2	39.2	61.877	0	107.67	332720000	183270000	149450000	O14531	O14531	Dihydropyrimidinase-related protein 4	DPYSL4	-0.0341429	0.976612	1.02395	-0.0341429	-1.09704	0.323471	0.514895	-6.36128
5084	-0.246652	-0.300591	-0.257873	-0.26531	NA	NA	NA	6	6	6	25	25	25	34.905	0	49.843	525160000	310550000	214610000	Q9HC07	Q9HC07	Transmembrane protein 165	TMEM165	-0.267607	0.830697	1.20381	-0.267607	-13.1843	5.07175e-05	0.0204493	2.87608
2172	0.102994	0.00115371	0.107018	-0.0235191	NA	NA	NA	5	5	5	47.2	47.2	47.2	19.443	0	35.911	918160000	497400000	420760000	Q01658	Q01658	Protein Dr1	DR1	0.0469117	1.03305		0.0469117	1.46015	0.205094	0.393151	-5.94796
2598	0.157303	-0.00757963	0.211012	-0.0364223	NA	NA	NA	5	5	5	32.7	32.7	32.7	22.35	0	29.85	934330000	496040000	438290000	Q14919	Q14919	Dr1-associated corepressor	DRAP1	0.0810783	1.05781		0.0810783	1.59405	0.172852	0.356269	-5.78313
5790	0.00173014	0.0374524	0.0480967	0.0600474	NA	NA	NA	16	16	16	51	51	51	40.542	0	153.8	2737700000	1460700000	1277000000	Q9Y295	Q9Y295	Developmentally-regulated GTP-binding protein 1	DRG1	0.0368317	1.02586		0.0368317	1.78494	0.13539	0.310699	-5.5409
1850	0.0227584	-0.000548299	-0.000981409	0.0295589	NA	NA	NA	14	14	14	45.6	45.6	45.6	40.746	0	54.772	810160000	426530000	383640000	P55039	P55039	Developmentally-regulated GTP-binding protein 2	DRG2	0.0126969	1.00884		0.0126969	0.662555	0.537434	0.69781	-6.75233
5192	0.0237522	0.250719	0.141433	NaN	NA	NA	NA	6	6	6	7.2	7.2	7.2	159.31	0	26.671	32587000	16777000	15809000	Q9NRR4	Q9NRR4	Ribonuclease 3	DROSHA	0.138635	1.10086		0.138635	2.64511	0.0586086	0.20285	-4.38899
4680	-0.062038	0.102457	-0.0364223	0.059909	NA	NA	NA	9	9	9	33.6	33.6	33.6	44.825	0	42.742	167800000	89148000	78652000	Q9BVC3	Q9BVC3	Sister chromatid cohesion protein DCC1	DSCC1	0.0159764	1.01114		0.0159764	0.450511	0.67153	0.795672	-6.88453
185	-0.0499049	-0.123481	-0.0213797	-0.377969	NA	NA	NA	5	5	5	22.9	22.9	22.9	33.01	0	18.836	69700000	36935000	32765000	O14972	O14972	Down syndrome critical region protein 3	DSCR3	-0.143184	0.905519	1.10434	-0.143184	-2.17026	0.0830993	0.241511	-5.03857
2505	-0.0156221	-0.133226	0.102725	-0.0861092	NA	NA	NA	22	22	22	35.8	35.8	35.8	122.29	0	253.9	1055300000	587240000	468080000	Q14126	Q14126	Desmoglein-2	DSG2	-0.0330581	0.977346	1.02318	-0.0330581	-0.751118	0.486987	0.654531	-6.68458
4937	-0.157126	-0.078518	-0.0482779	-0.118476	NA	NA	NA	9	9	9	39	39	39	40.067	0	68.284	101200000	54745000	46452000	Q9H410	Q9H410	Kinetochore-associated protein DSN1 homolog	DSN1	-0.100599	0.932645	1.07222	-0.100599	-3.88006	0.0120493	0.102495	-2.93032
1073	-0.00413203	0.012068	-0.211231	-0.0337319	NA	NA	NA	7	7	7	3.2	3.2	3.2	331.77	0.0002949	4.0292	561180000	294750000	266420000	P15924	P15924	Desmoplakin	DSP	-0.0592567	0.959758	1.04193	-0.0592567	-1.34138	0.238477	0.429258	-6.08938
2203	-0.0655212	-0.0555013	-0.0748513	-0.0224636	NA	NA	NA	157	154	154	29	28.4	28.4	860.65	0	323.31	4246900000	2335700000	1911200000	Q03001	Q03001	Dystonin	DST	-0.0545843	0.962872	1.03856	-0.0545843	-2.69996	0.0435823	0.176339	-4.34891
1922	-0.0460569	0.0415233	-0.083401	-0.0719216	NA	NA	NA	13	12	12	67.3	63	63	18.506	0	51.38	5001400000	2706800000	2294600000	P60981	P60981	Destrin	DSTN	-0.0399641	0.972679	1.02809	-0.0399641	-1.39812	0.221934	0.411356	-6.02245
3858	0.0504668	0.129745	-0.0107302	0.0936954	NA	NA	NA	5	5	5	31.1	31.1	31.1	23.423	0	64.298	739090000	375860000	363230000	Q8TEA8	Q8TEA8	D-tyrosyl-tRNA(Tyr) deacylase 1	DTD1	0.0657942	1.04666		0.0657942	2.20918	0.0791563	0.236053	-4.98749
5395	0.131063	-0.0380359	0.14496	0.0723116	NA	NA	NA	12	12	12	20.5	20.5	20.5	79.467	0	18.198	177570000	94333000	83241000	Q9NZJ0	Q9NZJ0	Denticleless protein homolog	DTL	0.0775747	1.05524		0.0775747	2.08249	0.092778	0.255753	-5.15372
3069	-0.136173	-0.246721	-0.250491	-0.092294	NA	NA	NA	17	17	17	32.7	32.7	32.7	95.436	0	119.08	392690000	218750000	173940000	Q68EM7;Q17R89	Q68EM7	Rho GTPase-activating protein 17	ARHGAP17	-0.18142	0.881835	1.134	-0.18142	-5.03639	0.0041822	0.0720931	-1.74835
4217	-0.122648	-0.118978	-0.0858948	0.033793	NA	NA	NA	3	3	3	11.4	11.4	11.4	39.493	0	16.928	88173000	49246000	38927000	Q96EV8	Q96EV8	Dysbindin	DTNBP1	-0.0734319	0.950375	1.05222	-0.0734319	-2.16431	0.0837203	0.242268	-5.04638
4208	-0.152227	-0.146611	-0.295942	-0.125447	NA	NA	NA	19	19	19	27.5	27.5	27.5	119.65	0	116.23	284920000	165320000	119600000	Q96EP0	Q96EP0	E3 ubiquitin-protein ligase RNF31	RNF31	-0.180057	0.882668	1.13293	-0.180057	-5.07078	0.00406354	0.0719526	-1.71624
3844	-0.0271898	0.010923	0.0282862	0.0122111	NA	NA	NA	21	21	21	36.8	36.8	36.8	83.553	0	127.6	731940000	392960000	338980000	Q8TDB6	Q8TDB6	E3 ubiquitin-protein ligase DTX3L	DTX3L	0.00605762	1.00421		0.00605762	0.297821	0.778025	0.868654	-6.95076
1231	-0.0128538	0.00187425	-0.0700424	-0.00988738	NA	NA	NA	12	12	12	55.2	55.2	55.2	23.819	0	23.635	2238200000	1220000000	1018200000	P23919	P23919	Thymidylate kinase	DTYMK	-0.0227273	0.98437	1.01588	-0.0227273	-1.02959	0.351212	0.539274	-6.43076
3139	0.070252	-0.0365111	-0.120922	0.313826	NA	NA	NA	4	4	4	14.8	14.8	14.8	53.23	0	21.143	82204000	44087000	38117000	Q6P1R4	Q6P1R4	tRNA-dihydrouridine(16/17) synthase [NAD(P)(+)]-like	DUS1L	0.0566612	1.04006		0.0566612	0.74711	0.489195	0.656312	-6.68779
5337	-0.0548718	-0.0116898	0.0524158	-0.0375176	NA	NA	NA	18	18	18	51.1	51.1	51.1	55.05	0	68.596	560340000	303000000	257340000	Q9NX74	Q9NX74	tRNA-dihydrouridine(20) synthase [NAD(P)+]-like	DUS2	-0.0129158	0.991087	1.00899	-0.0129158	-0.500142	0.638572	0.775207	-6.85762
4250	-0.0307076	-0.0122135	0.0220482	-0.00804374	NA	NA	NA	10	10	10	26.9	26.9	26.9	72.593	0	128.16	340060000	177690000	162380000	Q96G46	Q96G46	tRNA-dihydrouridine(47) synthase [NAD(P)(+)]-like	DUS3L	-0.00722916	0.995002	1.00502	-0.00722916	-0.360491	0.733463	0.840467	-6.92667
475	-0.179776	-0.0451635	0.466027	NaN	NA	NA	NA	5	5	5	23.6	23.6	23.6	38.938	0	12.528	81426000	43300000	38126000	O75319	O75319	RNA/RNP complex-1-interacting phosphatase	DUSP11	0.0803625	1.05728		0.0803625	0.563543	0.6038	0.749442	-6.67117
5719	-0.0326248	-0.00840653	-0.0302361	0.0255958	NA	NA	NA	14	14	14	56.2	56.2	56.2	37.687	0	62.838	415850000	216670000	199190000	Q9UNI6	Q9UNI6	Dual specificity protein phosphatase 12	DUSP12	-0.0114179	0.992117	1.00795	-0.0114179	-0.544158	0.610113	0.752765	-6.83164
1736	-0.0321379	-0.0719519	-0.175045	-0.130681	NA	NA	NA	9	9	9	74.1	74.1	74.1	20.478	0	58.897	1496600000	819610000	676960000	P51452	P51452	Dual specificity protein phosphatase 3	DUSP3	-0.102454	0.931447	1.0736	-0.102454	-3.34711	0.0209543	0.127841	-3.54543
1402	-0.11288	-0.0391917	-0.0417587	-0.0315921	NA	NA	NA	9	9	9	49.6	49.6	49.6	26.563	0	78.972	5437400000	2948000000	2489400000	P33316	P33316	Deoxyuridine 5-triphosphate nucleotidohydrolase, mitochondrial	DUT	-0.0563556	0.96169	1.03984	-0.0563556	-2.40555	0.0621061	0.209738	-4.73026
140	0.0298416	-0.165807	-0.0620681	-0.247525	NA	NA	NA	11	11	8	21.7	21.7	17.1	78.947	0	89.867	321400000	179610000	141790000	O14641	O14641	Segment polarity protein dishevelled homolog DVL-2	DVL2	-0.11139	0.925696	1.08027	-0.11139	-2.20055	0.0800133	0.237799	-4.99882
4065	-0.136331	0.122341	0.0695647	NaN	NA	NA	NA	6	4	4	12.7	9.4	9.4	78.054	0	15.323	74753000	39480000	35273000	Q92997	Q92997	Segment polarity protein dishevelled homolog DVL-3	DVL3	0.0185249	1.01292		0.0185249	0.303116	0.777236	0.868254	-6.80434
2532	-0.0497705	-0.0194774	-0.0410756	-0.0531494	NA	NA	NA	197	197	197	52	52	52	532.4	0	323.31	29372000000	16177000000	13195000000	Q14204	Q14204	Cytoplasmic dynein 1 heavy chain 1	DYNC1H1	-0.0408682	0.97207	1.02873	-0.0408682	-2.14159	0.086137	0.245041	-5.0762
1490	-0.145159	-0.153912	-0.25846	-0.161508	NA	NA	NA	9	9	9	37.9	37.9	37.9	38.498	0	71.947	970530000	540430000	430100000	P40121	P40121	Macrophage-capping protein	CAPG	-0.17976	0.88285	1.1327	-0.17976	-6.5364	0.00134217	0.0549039	-0.488851
6017	-0.0107737	0.00762616	-0.0772846	0.0186342	NA	NA	NA	21	21	20	53.9	53.9	51.4	56.578	0	170.99	3844500000	2032200000	1812300000	Q9Y6G9	Q9Y6G9	Cytoplasmic dynein 1 light intermediate chain 1	DYNC1LI1	-0.0154495	0.989348	1.01077	-0.0154495	-0.624953	0.559883	0.716195	-6.77896
274	-0.083875	-0.105551	0.00216244	-0.0397997	NA	NA	NA	16	15	15	51.6	49	49	54.099	0	120.41	1266800000	686550000	580260000	O43237	O43237	Cytoplasmic dynein 1 light intermediate chain 2	DYNC1LI2	-0.0567658	0.961417	1.04013	-0.0567658	-2.17829	0.0822687	0.240717	-5.02803
3723	NaN	-0.204732	-0.0759761	0.0855606	NA	NA	NA	5	5	5	1.8	1.8	1.8	492.62	0.0012925	3.2594	45539000	25497000	20042000	Q8NCM8	Q8NCM8	Cytoplasmic dynein 2 heavy chain 1	DYNC2H1	-0.0650492	0.955913	1.04612	-0.0650492	-1.00892	0.371286	0.559566	-6.29959
2046	0.0436244	0.033793	0.0614305	-0.0147765	NA	NA	NA	3	3	1	49.4	49.4	24.7	10.366	0	63.611	493320000	258450000	234870000	P63167	P63167	Dynein light chain 1, cytoplasmic	DYNLL1	0.0310178	1.02173		0.0310178	1.39915	0.221642	0.411096	-6.02122
5128	0.0514416	0.143393	-0.0219948	-0.116066	NA	NA	NA	6	6	6	49	49	49	10.921	0	38.233	737410000	402190000	335210000	Q9NP97;Q8TF09	Q9NP97;Q8TF09	Dynein light chain roadblock-type 1;Dynein light chain roadblock-type 2	DYNLRB1;DYNLRB2	0.0141934	1.00989		0.0141934	0.304009	0.773578	0.865254	-6.94857
2047	-0.00566651	-0.0601416	-0.0113408	-0.102543	NA	NA	NA	3	3	3	56.6	56.6	56.6	12.452	0	52.669	225940000	125990000	99951000	P63172	P63172	Dynein light chain Tctex-type 1	DYNLT1	-0.044923	0.969342	1.03163	-0.044923	-1.76776	0.138396	0.315103	-5.56296
1757	-0.0440177	-0.0132469	-0.00707212	-0.00728955	NA	NA	NA	3	3	3	44	44	44	13.062	0	90.625	321350000	176360000	144980000	P51808	P51808	Dynein light chain Tctex-type 3	DYNLT3	-0.0179066	0.987665	1.01249	-0.0179066	-0.922622	0.39926	0.585198	-6.53495
2465	0.256165	-0.0667748	NaN	0.204391	NA	NA	NA	4	4	4	6.8	6.8	6.8	85.583	0	8.331	43434000	16665000	26768000	Q13627;Q9Y463	Q13627;Q9Y463	Dual specificity tyrosine-phosphorylation-regulated kinase 1A;Dual specificity tyrosine-phosphorylation-regulated kinase 1B	DYRK1A;DYRK1B	0.13126	1.09525		0.13126	1.7419	0.158106	0.338367	-5.47105
4938	-0.0598709	-0.16571	-0.306145	-0.181477	NA	NA	NA	8	8	8	32.7	32.7	32.7	36.346	0	53.095	461750000	255300000	206450000	Q9H425	Q9H425	Uncharacterized protein C1orf198	C1orf198	-0.178301	0.883743	1.13155	-0.178301	-4.10831	0.00963431	0.0942511	-2.68067
2763	NaN	0.063779	-0.248588	-0.0849764	NA	NA	NA	3	3	3	9.2	9.2	9.2	43.96	0.0002966	4.1588	38065000	20793000	17272000	Q16254;Q15329	Q16254	Transcription factor E2F4	E2F4	-0.0899285	0.939569	1.06432	-0.0899285	-1.31012	0.261791	0.45173	-5.97886
509	NaN	0.0504668	-0.0600213	-0.0208673	NA	NA	NA	3	3	3	16.7	16.7	16.7	31.844	0	6.9862	28654000	15681000	12973000	O75461	O75461	Transcription factor E2F6	E2F6	-0.0101406	0.992996	1.00705	-0.0101406	-0.307724	0.773979	0.865254	-6.80263
3142	-0.107928	-0.172344	-0.289404	-0.139109	NA	NA	NA	6	6	6	30.2	30.2	30.2	35.431	0	57.339	112840000	62149000	50692000	Q6P2C8	Q6P2C8	Mediator of RNA polymerase II transcription subunit 27	MED27	-0.177196	0.88442	1.13068	-0.177196	-4.93493	0.00455669	0.0727073	-1.84407
1055	NaN	-0.313047	-0.251934	-0.248931	NA	NA	NA	2	2	2	6.7	6.7	6.7	42.064	0	13.919	36867000	19931000	16936000	P15104	P15104	Glutamine synthetase	GLUL	-0.271304	0.82857	1.2069	-0.271304	-9.75056	0.000691257	0.048613	0.503137
5583	-0.295624	-0.131424	-0.149713	-0.131234	NA	NA	NA	11	11	11	49.9	49.9	49.9	47.351	0	105.56	890920000	488450000	402470000	Q9UI42	Q9UI42	Carboxypeptidase A4	CPA4	-0.176999	0.884541	1.13053	-0.176999	-4.91731	0.00462569	0.0727073	-1.86085
729	-0.012781	0.00288247	0.0996318	0.249385	NA	NA	NA	12	12	12	26.9	26.9	26.9	72.757	0	25.415	169850000	85489000	84360000	O95905	O95905	Protein SGT1	ECD	0.0847796	1.06053		0.0847796	1.68041	0.154763	0.334766	-5.67442
1548	-0.0631077	-0.0544223	0.0729976	-0.0191996	NA	NA	NA	12	12	12	23.9	23.9	23.9	87.163	0	69.744	247330000	121130000	126200000	P42892	P42892	Endothelin-converting enzyme 1	ECE1	-0.015933	0.989017	1.01111	-0.015933	-0.525029	0.622389	0.762758	-6.84317
2345	-0.114176	-0.0345888	-0.0898506	-0.10276	NA	NA	NA	11	11	11	47	47	47	35.816	0	100.81	1058300000	590110000	468170000	Q13011	Q13011	Delta(3,5)-Delta(2,4)-dienoyl-CoA isomerase, mitochondrial	ECH1	-0.0853438	0.94256	1.06094	-0.0853438	-3.74593	0.0137923	0.106252	-3.08089
5232	-0.046474	0.0299829	-0.020121	-0.000735929	NA	NA	NA	11	11	11	46.9	46.9	46.9	33.698	0	71.812	988180000	527350000	460830000	Q9NTX5	Q9NTX5	Ethylmalonyl-CoA decarboxylase	ECHDC1	-0.00933701	0.993549	1.00649	-0.00933701	-0.422779	0.690326	0.809268	-6.89844
1338	-0.103534	-0.0458782	-0.0185127	-0.0289256	NA	NA	NA	11	11	11	46.2	46.2	46.2	31.387	0	140.37	3241400000	1797200000	1444300000	P30084	P30084	Enoyl-CoA hydratase, mitochondrial	ECHS1	-0.0492126	0.966464	1.0347	-0.0492126	-2.10064	0.0906822	0.252294	-5.12992
1525	-0.0149514	0.0795658	0.0692898	-0.0321084	NA	NA	NA	10	10	10	37.4	37.4	37.4	32.816	0	42.798	775020000	428110000	346910000	P42126	P42126	Enoyl-CoA delta isomerase 1, mitochondrial	ECI1	0.025449	1.0178		0.025449	0.88454	0.417596	0.600053	-6.57012
516	-0.196922	-0.0125918	-0.0992936	-0.0973939	NA	NA	NA	11	11	11	44.9	44.9	44.9	43.585	0	100.91	575730000	317490000	258230000	O75521	O75521	Enoyl-CoA delta isomerase 2, mitochondrial	ECI2	-0.10155	0.932031	1.07293	-0.10155	-2.93631	0.0331008	0.156344	-4.04903
2781	-0.17767	0.188528	0.0612924	-0.344813	NA	NA	NA	5	5	5	14.4	14.4	14.4	60.673	0	18.084	86505000	54088000	32417000	Q16610	Q16610	Extracellular matrix protein 1	ECM1	-0.0681656	0.95385	1.04838	-0.0681656	-0.716859	0.506092	0.669769	-6.7116
3036	-0.00639082	-0.0267634	-0.0169206	0.0130691	NA	NA	NA	55	55	55	40.5	40.5	40.5	204.29	0	323.31	2080300000	1125600000	954700000	Q5VYK3	Q5VYK3	Proteasome-associated protein ECM29 homolog	ECM29	-0.00925143	0.993608	1.00643	-0.00925143	-0.478674	0.652718	0.784196	-6.86957
4555	0.032242	0.0494913	0.021764	-0.187181	NA	NA	NA	6	6	6	20.9	20.9	20.9	49.148	0	56.394	183250000	102990000	80262000	Q9BQ95	Q9BQ95	Evolutionarily conserved signaling intermediate in Toll pathway, mitochondrial	ECSIT	-0.0209209	0.985603	1.01461	-0.0209209	-0.443512	0.676249	0.798663	-6.88812
5018	-0.398665	NaN	-0.152051	-0.0332447	NA	NA	NA	5	5	5	7.9	7.9	7.9	103.5	0.00015404	5.2248	31524000	17540000	13984000	Q9H8V3	Q9H8V3	Protein ECT2	ECT2	-0.194654	0.873783	1.14445	-0.194654	-2.41948	0.0742466	0.22791	-4.65316
4231	-0.00817432	0.0254541	-0.0861092	-0.0587284	NA	NA	NA	16	16	16	54.7	54.7	54.7	56.077	0	72.14	458860000	244060000	214790000	Q96F86	Q96F86	Enhancer of mRNA-decapping protein 3	EDC3	-0.0318895	0.978138	1.02235	-0.0318895	-1.19556	0.28638	0.477183	-6.25518
3143	-0.0209551	-0.0431701	-0.0156513	-0.0312825	NA	NA	NA	39	39	39	47	47	47	151.66	0	323.31	2656500000	1459000000	1197500000	Q6P2E9	Q6P2E9	Enhancer of mRNA-decapping protein 4	EDC4	-0.0277648	0.980939	1.01943	-0.0277648	-1.48049	0.199844	0.387578	-5.92325
432	0.0578315	0.0129261	0.0329472	0.0515809	NA	NA	NA	6	6	6	41.9	41.9	41.9	16.368	0	33.758	3016600000	1623900000	1392700000	O60869	O60869	Endothelial differentiation-related factor 1	EDF1	0.0388214	1.02727		0.0388214	1.96145	0.108121	0.277319	-5.31208
4779	-0.124692	-0.262694	-0.13065	-0.189137	NA	NA	NA	21	21	21	54.4	54.4	54.4	60.182	0	195.88	1235100000	701100000	533960000	Q9BZE9	Q9BZE9	Tether containing UBX domain for GLUT4	ASPSCR1	-0.176793	0.884667	1.13037	-0.176793	-5.7088	0.00244159	0.0631057	-1.14937
2848	-0.0773606	0.126709	NaN	0.0274371	NA	NA	NA	9	9	9	11.9	11.9	11.9	138.53	0	37.237	94637000	52179000	42458000	Q3B7T1	Q3B7T1	Erythroid differentiation-related factor 1	EDRF1	0.0255952	1.0179		0.0255952	0.530715	0.624314	0.764255	-6.69188
2646	-0.0359933	-0.0587133	-0.023695	-0.0648421	NA	NA	NA	63	63	63	53.5	53.5	53.5	162.46	0	323.31	5482900000	3014800000	2468100000	Q15075	Q15075	Early endosome antigen 1	EEA1	-0.0458109	0.968745	1.03226	-0.0458109	-2.3321	0.0679679	0.219497	-4.82632
520	-0.0617971	0.0433446	0.00230651	-0.0779392	NA	NA	NA	13	13	13	35.4	35.4	35.4	50.197	0	42.899	417380000	216850000	200530000	O75530	O75530	Polycomb protein EED	EED	-0.0235213	0.983828	1.01644	-0.0235213	-0.823414	0.448392	0.623525	-6.62431
2062	0.0190613	0.0436244	-0.00646329	0.0054719	NA	NA	NA	19	19	8	60.4	60.4	31.2	50.14	0	323.31	157420000000	83193000000	74227000000	P68104;Q5VTE0	P68104;Q5VTE0	Elongation factor 1-alpha 1;Putative elongation factor 1-alpha-like 3	EEF1A1;EEF1A1P5	0.0154236	1.01075		0.0154236	0.771429	0.475907	0.645645	-6.66808
5998	-0.174426	-0.253532	-0.098521	-0.180136	NA	NA	NA	8	8	8	39.9	39.9	39.9	29.395	0	111.78	607520000	331050000	276470000	Q9Y676	Q9Y676	28S ribosomal protein S18b, mitochondrial	MRPS18B	-0.176654	0.884753	1.13026	-0.176654	-5.75693	0.00235378	0.0631057	-1.10875
1235	0.044464	0.0265876	-0.0647817	-0.0181035	NA	NA	NA	15	12	12	79.6	71.1	71.1	24.763	0	266.82	10040000000	5461300000	4578300000	P24534	P24534	Elongation factor 1-beta	EEF1B2	-0.0029584	0.997951	1.00205	-0.0029584	-0.112276	0.915048	0.946828	-6.99571
1325	0.038998	0.0305479	0.00100953	0.038998	NA	NA	NA	22	22	19	83.3	83.3	80.8	31.121	0	323.31	45866000000	24425000000	21441000000	P29692	P29692	Elongation factor 1-delta	EEF1D	0.0273884	1.01917		0.0273884	1.4072	0.219389	0.408769	-6.01163
288	0.0812032	-0.00306179	0.0150693	0.0999011	NA	NA	NA	9	9	9	54.6	54.6	54.6	19.81	0	35.216	973480000	513900000	459580000	O43324	O43324	Eukaryotic translation elongation factor 1 epsilon-1	EEF1E1	0.048278	1.03403		0.048278	1.81148	0.130876	0.306627	-5.50672
1272	0.040682	0.0485151	0.00388999	0.0060466	NA	NA	NA	24	24	24	56.3	56.3	56.3	50.118	0	248.4	33889000000	18129000000	15760000000	P26641	P26641	Elongation factor 1-gamma	EEF1G	0.0247834	1.01733		0.0247834	1.2228	0.276816	0.468434	-6.22495
1018	-0.00275814	0.0608775	0.0190613	0.0254541	NA	NA	NA	49	49	48	66.9	66.9	65.7	95.337	0	323.31	88208000000	46986000000	41222000000	P13639	P13639	Elongation factor 2	EEF2	0.0256587	1.01794		0.0256587	1.22937	0.274552	0.466168	-6.21761
92	0.0724488	-0.136458	-0.19588	NaN	NA	NA	NA	7	7	7	12.8	12.8	12.8	82.143	0	9.9824	195040000	104770000	90270000	O00418	O00418	Eukaryotic elongation factor 2 kinase	EEF2K	-0.0866297	0.94172	1.06189	-0.0866297	-1.38078	0.24099	0.431015	-5.89854
1899	-0.0518028	0.0486547	0.130931	-0.190816	NA	NA	NA	8	8	8	18.3	18.3	18.3	65.304	0	23.878	256620000	138510000	118110000	P57772	P57772	Selenocysteine-specific elongation factor	EEFSEC	-0.0157583	0.989137	1.01098	-0.0157583	-0.275928	0.793835	0.879164	-6.95813
4500	-0.211582	-0.295677	-0.0621133	-0.135174	NA	NA	NA	2	2	2	12.4	12.4	12.4	18.61	0	9.2518	398480000	224410000	174070000	Q99643	Q99643	Succinate dehydrogenase cytochrome b560 subunit, mitochondrial	SDHC	-0.176137	0.88507	1.12985	-0.176137	-4.07571	0.00994236	0.0954466	-2.71582
2131	-0.117599	-0.0124754	-0.190618	0.0054719	NA	NA	NA	6	6	6	26	26	26	38.006	0	49.33	154860000	81058000	73804000	P98172	P98172	Ephrin-B1	EFNB1	-0.0788051	0.946842	1.05614	-0.0788051	-1.95336	0.109237	0.278618	-5.32262
3315	0.0659859	0.0630888	-0.0338944	-0.0615109	NA	NA	NA	25	25	25	35.6	35.6	35.6	125.43	0	237.63	1177900000	650790000	527130000	Q7Z2Z2	Q7Z2Z2	Elongation factor Tu GTP-binding domain-containing protein 1	EFTUD1	0.00841735	1.00585		0.00841735	0.267519	0.799939	0.883336	-6.96082
2627	0.0553346	0.0458623	0.0604624	0.0443242	NA	NA	NA	42	41	41	60.9	59.9	59.9	109.43	0	323.31	10218000000	5464700000	4753800000	Q15029	Q15029	116 kDa U5 small nuclear ribonucleoprotein component	EFTUD2	0.0514959	1.03634		0.0514959	2.80002	0.0387505	0.167762	-4.22116
5557	-0.179858	0.0714881	-0.046772	-0.193222	NA	NA	NA	5	5	5	28.9	28.9	28.9	29.617	0	18.753	66285000	37323000	28961000	Q9UHF1	Q9UHF1	Epidermal growth factor-like protein 7	EGFL7	-0.087091	0.941419	1.06223	-0.087091	-1.67506	0.155827	0.335986	-5.6812
319	-0.163009	-0.252862	-0.154024	-0.13253	NA	NA	NA	3	3	3	12.7	12.7	12.7	27.563	0.00015069	4.5843	313150000	180680000	132470000	O43657	O43657	Tetraspanin-6	TSPAN6	-0.175606	0.885395	1.12944	-0.175606	-6.37331	0.00150254	0.0566013	-0.612874
4832	0.0447438	0.0280033	-0.0254707	-0.0511749	NA	NA	NA	7	7	7	25.1	25.1	25.1	46.02	0	44.127	157950000	83099000	74850000	Q9GZT9;Q9H6Z9	Q9GZT9	Egl nine homolog 1	EGLN1	-0.000974625	0.999325	1.00068	-0.000974625	-0.0386128	0.970719	0.981101	-7.00234
3736	0.0475383	-0.0776499	0.0532504	-0.047577	NA	NA	NA	25	23	23	29.3	27.8	27.8	140.02	0	81.126	467260000	247190000	220070000	Q8NDI1	Q8NDI1	EH domain-binding protein 1	EHBP1	-0.00610955	0.995774	1.00424	-0.00610955	-0.192908	0.854753	0.914641	-6.9811
3612	-0.0915714	-0.0329642	-0.0962367	-0.124141	NA	NA	NA	42	42	40	46.6	46.6	45.4	161.85	0	323.31	1843800000	994180000	849620000	Q8N3D4	Q8N3D4	EH domain-binding protein 1-like protein 1	EHBP1L1	-0.0862283	0.941982	1.06159	-0.0862283	-3.66587	0.0149703	0.109878	-3.17213
4959	0.0261627	-0.0235484	0.0295589	-0.0178698	NA	NA	NA	29	29	21	70	70	53.2	60.626	0	237.07	4058000000	2156100000	1901900000	Q9H4M9	Q9H4M9	EH domain-containing protein 1	EHD1	0.00357585	1.00248		0.00357585	0.168501	0.872907	0.923453	-6.98633
1433	-0.229129	-0.230872	-0.255546	-0.383812	NA	NA	NA	17	17	17	10	10	10	314.77	0	73.871	209010000	127240000	81772000	P35556;P35555	P35556	Fibrillin-2	FBN2	-0.27484	0.826542	1.20986	-0.27484	-8.079	0.000511712	0.0470413	0.555623
5405	-0.0893441	-0.116223	-0.0337319	-0.175501	NA	NA	NA	17	7	7	42.4	22.1	22.1	60.886	0	31.799	183730000	102340000	81391000	Q9NZN3	Q9NZN3	EH domain-containing protein 3	EHD3	-0.1037	0.930643	1.07453	-0.1037	-3.53774	0.017104	0.116674	-3.32027
4898	0.00187425	0.0316775	0.00201835	-0.032492	NA	NA	NA	25	23	20	65.8	62.1	57.3	61.174	0	189.63	2701500000	1454400000	1247100000	Q9H223	Q9H223	EH domain-containing protein 4	EHD4	0.000769525	1.00053		0.000769525	0.0369281	0.971996	0.981572	-7.00241
2278	-0.119479	0.0102069	0.0683268	-0.0841961	NA	NA	NA	16	16	16	28.4	28.4	28.4	79.494	0	38.858	487200000	270330000	216860000	Q08426	Q08426	Peroxisomal bifunctional enzyme;Enoyl-CoA hydratase/3,2-trans-enoyl-CoA isomerase;3-hydroxyacyl-CoA dehydrogenase	EHHADH	-0.0312854	0.978548	1.02192	-0.0312854	-0.818705	0.450835	0.625131	-6.62837
5035	-0.164787	-0.00756511	0.0184917	-0.147362	NA	NA	NA	18	17	17	22.7	22	22	141.46	0	117.25	436560000	228480000	208080000	Q9H9B1	Q9H9B1	Histone-lysine N-methyltransferase EHMT1	EHMT1	-0.0753056	0.949141	1.05358	-0.0753056	-1.83597	0.126846	0.301718	-5.4751
4335	-0.0296028	0.013355	-0.0270427	-0.00514517	NA	NA	NA	22	22	21	29.7	29.7	28.8	132.37	0	125.49	373190000	198710000	174480000	Q96KQ7	Q96KQ7	Histone-lysine N-methyltransferase EHMT2	EHMT2	-0.0121089	0.991642	1.00843	-0.0121089	-0.611933	0.567796	0.722801	-6.78788
3062	-0.229974	-0.246498	-0.129339	-0.0933095	NA	NA	NA	34	34	33	45.2	45.2	44.3	155.26	0	286.18	1432100000	929630000	502460000	Q68CZ2	Q68CZ2	Tensin-3	TNS3	-0.17478	0.885903	1.12879	-0.17478	-5.06882	0.00407019	0.0719526	-1.71807
3682	-0.0571515	0.0761487	-0.152083	0.0806577	NA	NA	NA	5	5	5	34.5	34.5	34.5	19.053	0	54.254	299730000	160150000	139580000	Q8N9N8	Q8N9N8	Probable RNA-binding protein EIF1AD	EIF1AD	-0.013107	0.990956	1.00913	-0.013107	-0.275465	0.794171	0.879375	-6.95828
1602	0.00345838	0.109026	0.134615	0.0816123	NA	NA	NA	4	4	4	42.4	42.4	42.4	16.46	0	12.657	1306800000	687860000	618940000	P47813;O14602	P47813;O14602	Eukaryotic translation initiation factor 1A, X-chromosomal;Eukaryotic translation initiation factor 1A, Y-chromosomal	EIF1AX;EIF1AY	0.0821779	1.05861		0.0821779	2.86761	0.0358244	0.162948	-4.13551
4748	0	-0.0196237	-0.0397107	-0.000375143	NA	NA	NA	26	26	26	54.7	54.7	54.7	64.989	0	201.58	4246900000	2311300000	1935600000	Q9BY44	Q9BY44	Eukaryotic translation initiation factor 2A;Eukaryotic translation initiation factor 2A, N-terminally processed	EIF2A	-0.0149274	0.989706	1.0104	-0.0149274	-0.762088	0.48098	0.649904	-6.67571
1147	-0.00481218	0.0164963	-0.00414652	0.033793	NA	NA	NA	16	16	16	38.5	38.5	38.5	62.094	0	102.61	2400600000	1303400000	1097200000	P19525	P19525	Interferon-induced, double-stranded RNA-activated protein kinase	EIF2AK2	0.0103327	1.00719		0.0103327	0.529041	0.619803	0.760667	-6.84078
5465	0.0972062	0.0254541	-0.0456995	0.0557509	NA	NA	NA	26	26	26	23.3	23.3	23.3	186.91	0	91.086	653830000	348430000	305400000	Q9P2K8	Q9P2K8	Eukaryotic translation initiation factor 2-alpha kinase 4	EIF2AK4	0.0331779	1.02326		0.0331779	1.11622	0.315938	0.507515	-6.34105
2534	0.0211954	0.0263043	0.0197731	0.0301242	NA	NA	NA	17	17	17	68.9	68.9	68.9	33.712	0	127.16	1604800000	861600000	743200000	Q14232	Q14232	Translation initiation factor eIF-2B subunit alpha	EIF2B1	0.0243492	1.01702		0.0243492	1.33508	0.240383	0.430781	-6.09673
1682	-0.013742	0.0251707	-0.000649381	-0.044345	NA	NA	NA	10	10	10	35	35	35	38.989	0	70.58	1831400000	995630000	835780000	P49770	P49770	Translation initiation factor eIF-2B subunit beta	EIF2B2	-0.00839142	0.9942	1.00583	-0.00839142	-0.392619	0.71106	0.824369	-6.91264
5178	0.0451634	0.0846086	-0.0219215	0.0590784	NA	NA	NA	17	17	17	45.8	45.8	45.8	50.24	0	117.8	1757400000	963230000	794150000	Q9NR50	Q9NR50	Translation initiation factor eIF-2B subunit gamma	EIF2B3	0.0417322	1.02935		0.0417322	1.64335	0.162282	0.343537	-5.72127
5578	-0.0234311	-0.0244872	-0.00353892	-0.026352	NA	NA	NA	20	20	20	56.6	56.6	56.6	57.557	0	193.9	2055300000	1126500000	928850000	Q9UI10	Q9UI10	Translation initiation factor eIF-2B subunit delta	EIF2B4	-0.0194523	0.986607	1.01357	-0.0194523	-1.0449	0.344743	0.534075	-6.41523
2367	-0.0650382	0.0732718	0.0224743	-0.0521618	NA	NA	NA	15	15	15	31.6	31.6	31.6	80.379	0	114.18	1644500000	897990000	746540000	Q13144	Q13144	Translation initiation factor eIF-2B subunit epsilon	EIF2B5	-0.00536348	0.996289	1.00372	-0.00536348	-0.171674	0.870542	0.922397	-6.98569
1513	-0.0531194	-0.029971	0.0666747	-0.021614	NA	NA	NA	23	23	23	61.1	61.1	61.1	64.706	0	165.89	1093200000	588720000	504490000	P41214	P41214	Eukaryotic translation initiation factor 2D	EIF2D	-0.00950742	0.993432	1.00661	-0.00950742	-0.347126	0.742875	0.847529	-6.93217
816	0.0236102	0.0681893	0.0223323	0.0405417	NA	NA	NA	19	19	19	65.1	65.1	65.1	36.112	0	209.64	16105000000	8690000000	7415300000	P05198	P05198	Eukaryotic translation initiation factor 2 subunit 1	EIF2S1	0.0386684	1.02717		0.0386684	1.93626	0.111635	0.282035	-5.34491
1155	0.00187425	0.0123541	0.0285691	-0.0340717	NA	NA	NA	23	23	23	58.3	58.3	58.3	38.388	0	323.31	5413400000	2925000000	2488400000	P20042	P20042	Eukaryotic translation initiation factor 2 subunit 2	EIF2S2	0.00218144	1.00151		0.00218144	0.104379	0.920996	0.949571	-6.99673
1509	0.0203421	0.0641931	-0.00405968	-0.0100472	NA	NA	NA	21	21	21	57.2	57.2	57.2	51.109	0	211.67	9559500000	5142100000	4417300000	P41091;Q2VIR3	P41091;Q2VIR3	Eukaryotic translation initiation factor 2 subunit 3;Putative eukaryotic translation initiation factor 2 subunit 3-like protein	EIF2S3;EIF2S3L	0.0176071	1.01228		0.0176071	0.785193	0.468504	0.641072	-6.65671
2514	0.0601858	0.100574	0.0298416	0.111966	NA	NA	NA	59	59	59	44.2	44.2	44.2	166.57	0	323.31	12058000000	6299700000	5758500000	Q14152	Q14152	Eukaryotic translation initiation factor 3 subunit A	EIF3A	0.0756418	1.05383		0.0756418	3.23453	0.0236879	0.134268	-3.68101
1872	0.0526941	0.0736831	0.0626743	0.0601858	NA	NA	NA	30	30	30	50.2	50.2	50.2	92.48	0	322.61	15544000000	8424500000	7119800000	P55884	P55884	Eukaryotic translation initiation factor 3 subunit B	EIF3B	0.0623093	1.04414		0.0623093	3.37578	0.0203167	0.126434	-3.51121
4491	0.059909	0.0482362	0.021764	0.024887	NA	NA	NA	25	25	25	30.9	30.9	30.9	105.34	0	218.77	6820700000	3652300000	3168500000	Q99613;B5ME19	Q99613;B5ME19	Eukaryotic translation initiation factor 3 subunit C;Eukaryotic translation initiation factor 3 subunit C-like protein	EIF3C;EIF3CL	0.038699	1.02719		0.038699	1.98262	0.105257	0.273923	-5.28444
242	0.100978	0.0787465	0.0329472	0.0297002	NA	NA	NA	19	19	19	48	48	48	63.972	0	274.15	5681800000	3033500000	2648200000	O15371	O15371	Eukaryotic translation initiation factor 3 subunit D	EIF3D	0.060593	1.04289		0.060593	2.66634	0.0453524	0.17951	-4.39207
1908	0.0905825	0.0100636	0.0264459	0.0231843	NA	NA	NA	24	24	24	61.8	61.8	61.8	52.22	0	135.03	6176800000	3344400000	2832400000	P60228	P60228	Eukaryotic translation initiation factor 3 subunit E	EIF3E	0.0375691	1.02638		0.0375691	1.63568	0.163884	0.345596	-5.73093
82	0.0489336	0.0881415	0.0308304	0.0734089	NA	NA	NA	11	11	11	44.8	44.8	44.8	37.563	0	101.94	4916300000	2638100000	2278200000	O00303	O00303	Eukaryotic translation initiation factor 3 subunit F	EIF3F	0.0603286	1.0427		0.0603286	2.9156	0.0338968	0.157481	-4.07504
550	-0.0473385	0.0231843	0.0176369	-0.0485764	NA	NA	NA	16	16	16	60.9	60.9	60.9	35.611	0	216.03	3793100000	2058700000	1734300000	O75821	O75821	Eukaryotic translation initiation factor 3 subunit G	EIF3G	-0.0137734	0.990498	1.00959	-0.0137734	-0.577971	0.588768	0.738463	-6.81036
243	0.0554733	0.0387171	0.0292761	0.00719549	NA	NA	NA	15	15	15	45.7	45.7	45.7	39.93	0	156.29	2217200000	1201900000	1015300000	O15372	O15372	Eukaryotic translation initiation factor 3 subunit H	EIF3H	0.0326655	1.0229		0.0326655	1.65173	0.16055	0.341063	-5.71069
2400	0.0274371	0.0522768	-0.0393104	0.0182068	NA	NA	NA	16	16	16	69.5	69.5	69.5	36.501	0	221.36	5284100000	2810600000	2473500000	Q13347	Q13347	Eukaryotic translation initiation factor 3 subunit I	EIF3I	0.0146526	1.01021		0.0146526	0.620072	0.562841	0.717854	-6.78232
551	0.108223	0.104873	0.0423643	0.0342158	NA	NA	NA	19	19	19	68.6	68.6	68.6	29.062	0	137.63	5594400000	2946600000	2647800000	O75822	O75822	Eukaryotic translation initiation factor 3 subunit J	EIF3J	0.072419	1.05148		0.072419	3.03786	0.0294894	0.148094	-3.92232
5498	0.0100636	0.0257376	0.0539454	0.0913952	NA	NA	NA	9	9	9	58.7	58.7	58.7	25.059	0	58.076	2413700000	1324700000	1089000000	Q9UBQ5	Q9UBQ5	Eukaryotic translation initiation factor 3 subunit K	EIF3K	0.0452854	1.03189		0.0452854	1.97869	0.105782	0.274253	-5.28956
5778	0.00719549	0.0326651	0.021764	0.00288247	NA	NA	NA	26	26	26	50.5	50.5	50.5	66.726	0	258.38	8681900000	4660700000	4021200000	Q9Y262	Q9Y262	Eukaryotic translation initiation factor 3 subunit L	EIF3L	0.0161268	1.01124		0.0161268	0.852694	0.43343	0.612106	-6.59871
3283	0.0942361	0.0603242	0.0298416	0.0468402	NA	NA	NA	18	18	18	60.7	60.7	60.7	42.502	0	222.54	5088300000	2737700000	2350600000	Q7L2H7	Q7L2H7	Eukaryotic translation initiation factor 3 subunit M	EIF3M	0.0578105	1.04088		0.0578105	2.74678	0.0412429	0.171882	-4.289
1916	0.0614305	0.081476	0.0206267	0.0387171	NA	NA	NA	25	25	14	62.6	62.6	35.5	46.153	0	323.31	27155000000	14497000000	12658000000	P60842	P60842	Eukaryotic initiation factor 4A-I	EIF4A1	0.0505626	1.03567		0.0505626	2.41992	0.0610246	0.207739	-4.71149
2535	0.037312	0.0720372	0.130008	-0.0136983	NA	NA	NA	23	12	12	63.9	36.9	36.9	46.402	0	63.936	2208100000	1198000000	1010100000	Q14240	Q14240	Eukaryotic initiation factor 4A-II;Eukaryotic initiation factor 4A-II, N-terminally processed	EIF4A2	0.0564147	1.03988		0.0564147	1.89524	0.117616	0.288928	-5.39829
1482	0.0323829	0.0411028	0.0287106	-0.0105122	NA	NA	NA	23	20	20	72.7	66.9	66.9	46.871	0	144.06	4419900000	2380500000	2039400000	P38919	P38919	Eukaryotic initiation factor 4A-III;Eukaryotic initiation factor 4A-III, N-terminally processed	EIF4A3	0.022921	1.01601		0.022921	1.13317	0.309408	0.499946	-6.32299
1226	0	0.0392789	-0.0469657	0.0924781	NA	NA	NA	20	20	20	32.6	32.6	32.6	69.15	0	113.74	5159000000	2776500000	2382500000	P23588	P23588	Eukaryotic translation initiation factor 4B	EIF4B	0.0211978	1.0148		0.0211978	0.721255	0.503612	0.667802	-6.70819
834	-0.0829121	-0.0161327	-0.0615712	-0.045759	NA	NA	NA	8	8	8	39.6	39.6	39.6	25.097	0	89.825	2690300000	1487500000	1202800000	P06730	P06730	Eukaryotic translation initiation factor 4E	EIF4E	-0.0515938	0.96487	1.03641	-0.0515938	-2.43244	0.0600989	0.205937	-4.69515
408	0.00963388	-0.12422	-0.0823315	-0.081965	NA	NA	NA	7	7	7	40	40	40	28.362	0	31.71	334570000	180670000	153900000	O60573	O60573	Eukaryotic translation initiation factor 4E type 2	EIF4E2	-0.0697207	0.952822	1.04951	-0.0697207	-2.43982	0.0595604	0.204806	-4.68552
2442	-0.230618	NaN	0.340961	0.0568609	NA	NA	NA	3	3	3	58.5	58.5	58.5	12.58	0	40.955	156900000	87611000	69286000	Q13541	Q13541	Eukaryotic translation initiation factor 4E-binding protein 1	EIF4EBP1	0.0557346	1.03939		0.0557346	0.463308	0.667746	0.792956	-6.73099
4699	-0.195666	-0.214223	NaN	-0.112662	NA	NA	NA	4	4	4	14.6	14.6	14.6	63.964	0	34.938	40712000	25380000	15332000	Q9BW04	Q9BW04	Specifically androgen-regulated gene protein	SARG	-0.174184	0.886269	1.12833	-0.174184	-5.37655	0.00615979	0.0798794	-1.82513
5180	0.0183493	-0.0375916	-0.127195	0.0437644	NA	NA	NA	17	17	17	30.1	30.1	30.1	108.2	0	53.037	219260000	113840000	105410000	Q9NRA8	Q9NRA8	Eukaryotic translation initiation factor 4E transporter	EIF4ENIF1	-0.0256682	0.982365	1.01795	-0.0256682	-0.73942	0.493452	0.659973	-6.69392
2222	-0.0213504	0.00446549	-0.0436161	-0.0394735	NA	NA	NA	49	49	45	39	39	36.2	175.49	0	323.31	15303000000	8433100000	6869600000	Q04637	Q04637	Eukaryotic translation initiation factor 4 gamma 1	EIF4G1	-0.0249936	0.982825	1.01748	-0.0249936	-1.24605	0.26888	0.460025	-6.19887
2075	-0.00739111	0.0462816	0.00331442	0.0454429	NA	NA	NA	41	41	41	53.8	53.8	53.8	102.36	0	323.31	6534400000	3513500000	3020900000	P78344	P78344	Eukaryotic translation initiation factor 4 gamma 2	EIF4G2	0.021912	1.0153		0.021912	1.03422	0.349243	0.537598	-6.42607
299	-0.0389249	-0.118398	0.157044	-0.0455059	NA	NA	NA	14	11	11	12.7	10.5	10.5	176.65	0	20.01	136970000	83317000	53655000	O43432	O43432	Eukaryotic translation initiation factor 4 gamma 3	EIF4G3	-0.0114462	0.992097	1.00797	-0.0114462	-0.231066	0.82658	0.898967	-6.97153
2639	-0.000302979	0.0648829	0.0140695	0.000432815	NA	NA	NA	9	9	9	48.4	48.4	48.4	27.385	0	23.677	2196800000	1194200000	1002600000	Q15056	Q15056	Eukaryotic translation initiation factor 4H	EIF4H	0.0197706	1.0138		0.0197706	0.908141	0.406156	0.590765	-6.54845
1847	0.0271541	0.0468402	0.018919	0.0328061	NA	NA	NA	18	18	18	39.2	39.2	39.2	49.222	0	91.872	3698400000	2020300000	1678200000	P55010	P55010	Eukaryotic translation initiation factor 5	EIF5	0.0314299	1.02202		0.0314299	1.67941	0.154961	0.334818	-5.67568
2051	0.0451634	0.0281448	0.0243196	0.0749164	NA	NA	NA	11	11	11	69.5	69.5	69.5	16.832	0	152.33	4470400000	2404900000	2065500000	P63241;Q6IS14;Q9GZV4	P63241;Q6IS14	Eukaryotic translation initiation factor 5A-1;Eukaryotic translation initiation factor 5A-1-like	EIF5A;EIF5AL1	0.0431361	1.03035		0.0431361	2.12971	0.0874298	0.247196	-5.09178
431	0.0368901	0.0186342	-0.0261316	0.0246034	NA	NA	NA	50	50	49	40.5	40.5	39.9	138.83	0	323.31	8184000000	4412100000	3771900000	O60841	O60841	Eukaryotic translation initiation factor 5B	EIF5B	0.013499	1.0094		0.013499	0.640222	0.550695	0.70894	-6.76831
1882	0.0582473	0.0687396	0.0328061	0.0236102	NA	NA	NA	8	8	8	56.7	56.7	56.7	26.599	0	196.39	4425500000	2337700000	2087700000	P56537	P56537	Eukaryotic translation initiation factor 6	EIF6	0.0458508	1.03229		0.0458508	2.29977	0.0707354	0.22422	-4.86867
4549	-0.0345888	0.00992034	-0.0157971	0.0569996	NA	NA	NA	22	22	22	37.4	37.4	37.4	92.218	0	121.13	1331000000	708470000	622480000	Q9BQ52	Q9BQ52	Zinc phosphodiesterase ELAC protein 2	ELAC2	0.00413351	1.00287		0.00413351	0.173185	0.869416	0.922054	-6.98538
2730	0.0567222	0.0048968	0.0233263	0.00460933	NA	NA	NA	13	13	12	50.9	50.9	48.2	36.091	0	144.83	4294400000	2304700000	1989700000	Q15717	Q15717	ELAV-like protein 1	ELAVL1	0.0223887	1.01564		0.0223887	1.09132	0.325749	0.517365	-6.36728
2331	-0.0603371	-0.0898506	-0.053913	0.169155	NA	NA	NA	6	5	5	23.1	20.6	20.6	39.503	0	19.141	110290000	60829000	49459000	Q12926;P26378	Q12926;P26378	ELAV-like protein 2;ELAV-like protein 4	ELAVL2;ELAVL4	-0.00873643	0.993963	1.00607	-0.00873643	-0.174234	0.868635	0.921567	-6.98516
[truncated: 4,473 more rows]

## Sheet: G95RPLK4_proteins
	Ratio H/L normalized 1	Ratio H/L normalized 2	Ratio H/L normalized 3	Ratio H/L normalized 4	C: Only identified by site	C: Reverse	C: Potential contaminant	N: Peptides	N: Razor + unique peptides	N: Unique peptides	N: Sequence coverage [%]	N: Unique + razor sequence coverage [%]	N: Unique sequence coverage [%]	N: Mol. weight [kDa]	N: Q-value	N: Score	N: Intensity	N: Intensity L	N: Intensity H	T: Protein IDs	T: Majority protein IDs	T: Protein names	T: Gene names	logFC	FC (H/L)	Downregulated FC	AveExpr	t	P.Value	adj.P.Val	B
[truncated: 5,949 more rows]
